# Supplementary material for: Siderophores and secondary metabolites produced by Ganoderma adspersum
Source: Microbiology (Reading). 2025 Nov 14;171(11):001621. doi: 10.1099/mic.0.001621 (PMC12617850; doi:10.1099/mic.0.001621)
Supplement: Uncited Table S1. [file mic-171-01621-s002.xlsx]

## Sheet: Network features
			SIRIUS Formula and Compound Class Prediction						GNPS MS/MS Library Analog Search
m/z	RT (min)	Intensity	Adduct	Formula	NPC Pathway	Probability	Classyfire most specific class	Probability	GNPS ID	MQScore	Compound Name	Smiles	LibMz	MassDiff
143.07	2.063	89779552	[M - H2O + H]+	C7H10O3	Fatty acids	0.994386	Medium-chain fatty acids	0.942596	1228	0.772275	Massbank:PB000453 Aspartic acid|2-aminobutanedioic acid	C(C(C(=O)O)N)C(=O)O	134.045	9.02524
171.138	7.819	80895648	[M + H]+	C10H18O2	Fatty acids	0.859138	Acyclic monoterpenoids	0.644541
173.096	11.236	40275128	[M - H2O + H]+	C12H12O	Polyketides	0.396569	Anisoles	0.611705	1155	0.81908	Massbank:LU139201 2-phenylphenate tetrahydrate|2-phenylphenol	OC1=C(C=CC=C1)C1=CC=CC=C1	171.08	2.01604
173.096	10.704	28832604	[M + H]+	C12H12O	Terpenoids	0.408211	Naphthalenes	0.578939	1072	0.789694	(E)-2-Methoxycinnamaldehyde - 30.0 eV	COc1ccccc1/C=C/C=O	163.075	10.0207
184.073	3.859	15497314
186.185	7.386	50343364	[M + H]+	C11H23NO	Fatty acids	0.705338	N-acyl amines	0.904231
200.128	3.322	122704784	[M + H]+	C10H17NO3	Fatty acids	0.968203	Alpha amino acid esters	0.985134	1405	0.84723	ALPHA-N-ACETYL-GLUTAMINE	C/C(=N/C(CCC(=N)O)C(=O)O)/O	189.087	11.0411
200.201	3.372	42274264
200.201	5.063	96032536	[M + H]+	C12H25NO	Fatty acids	0.611874	Primary carboxylic acid amides	0.582525	1583	0.702532	MassbankEU:SM882501 Icaridin|Butan-2-yl 2-(2-hydroxyethyl)piperidine-1-carboxylate	CCC(C)OC(=O)N1CCCCC1CCO	230.175	29.9741
200.521	5.781	55065392
202.18	2.86	384778560	[M + H]+	C11H23NO2	Alkaloids	0.349535	Amino acids and derivatives	0.897268
203.179	7.083	63188200	[M + H]+	C15H22	Terpenoids	0.999646	Sesquiterpenoids	0.524889	1747	0.965784	Spectral Match to Farnesol from NIST14	CC(=CCC/C(=C/CC/C(=C/CO)/C)/C)C	205.195	2.01562
205.159	4.863	22996858	[M + H]+	C14H20O	Terpenoids	0.914015	Sesquiterpenoids	0.567932	279	0.798693	(+)-Nootkatone - 30.0 eV	C[C@@H]1CC(=O)C=C2[C@]1(C[C@@H](CC2)C(=C)C)C	219.174	14.0157
205.195	8.247	202150704	[M + H]+	C15H24	Terpenoids	0.998636	Sesquiterpenoids	0.71268	1863	0.957063	Spectral Match to 2-Butanone, 4-(2,6,6-trimethyl-2-cyclohexen-1-yl)- from NIST14	CC1=CCCC(C1CCC(=O)C)(C)C	177.164	28.0311
205.195	8.988	42074684							1944	0.961375	Spectral Match to 2-Butanone, 4-(2,6,6-trimethyl-2-cyclohexen-1-yl)- from NIST14	CC1=CCCC(C1CCC(=O)C)(C)C	177.164	28.031
211.133	7.766	79703496	[M + H]+	C12H18O3	Polyketides	0.328775	Carboxylic acid esters	0.641111	679	0.725563	NCGC00179704-04_C15H24O3_2-Naphthaleneacetic acid, decahydro-8-hydroxy-4a,8-dimethyl-alpha-methylene-	CC1(O)CCCC2(C)CCC(CC12)C(=C)C(O)=O	235.169	24.0361
211.133	6.853	132879976	[M + H]+	C12H18O3	Fatty acids	0.656362	Monocarboxylic acids and derivatives	0.632624	525	0.659259	1-methyl-4-(6-methylhept-5-en-2-yl)-2,3-dioxabicyclo[2.2.2]oct-5-ene	CC(CCC=C(C)C)C1(CC2)OOC2(C)C=C1	237.185	26.0521
214.217	3.934	31313078	[M + H]+	C13H27NO	Fatty acids	0.628625	Piperidines	0.624547
216.123	2.352	26410804							1339	0.844611	N-Acetylisoleucine CollisionEnergy:205060	CCC(C)C(N=C(C)O)C(=O)O	174.112	42.011
217.155	3.324	791605376	[M + H]+	C10H20N2O3	Amino acids and Peptides	0.926758	Dipeptides	0.983735	69	0.877015	(2S)-2-amino-4-(N-naphthylcarbamoyl)butanoic acid CollisionEnergy:102040	NC(CCC(O)=Nc1cccc2ccccc12)C(=O)O	273.123	55.9683
218.139	4.217	216412416
219.142	4.214	23636118
221.154	4.452	127014048	[M + H]+	C14H20O2	Terpenoids	0.907888	Prenol lipids	0.532608	210	0.719289	Spectral Match to 4-Hydroxynonenal from NIST14	CCCCCC(/C=C/C=O)O	157.122	64.0316
221.19	6.305	27181662	[M + H]+	C15H24O	Terpenoids	0.993192	Sesquiterpenoids	0.886476	1681	0.694688	Massbank:AC000099 Culmorin	C[C@@]12CCCC([C@H]3[C@@H]1[C@@H](C[C@@]2(C3O)C)O)(C)C	239.2	18.01
225.127	8.861	59754208	[M + H]+	C16H16O	Terpenoids	0.852881	1-benzopyrans	0.501275
225.127	9.293	41779952
225.149	9.098	36994032
228.269	7.301	2118130432		C15H33N
230.139	3.092	63040976							81	0.679602	Spectral Match to Acetyl-DL-carnitine from NIST14	CC(=O)OC(CC(=O)[O-])C[N+](C)(C)C	204.123	26.0157
230.211	4.02	148672736	[M + H]+	C13H27NO2	Fatty acids	0.771143	Amino acids and derivatives	0.740423	171	0.743183	SUBERIC ACID	C(CCCC(=O)O)CCC(=O)O	175.096	55.1155
230.71	5.228	254587184
232.154	4.885	149132112							259	0.657592	Spectral Match to Acetyl-DL-carnitine from NIST14	CC(=O)OC(CC(=O)[O-])C[N+](C)(C)C	204.123	28.0313
233.154	4.826	145652368	[M - H2O + H]+	C15H20O2	Terpenoids	0.992397	Sesquiterpene lactones	0.512559	253	0.678605	2-(3-oxobutyl)cyclopentane-1,3-dione	O=C(C)CCC1C(=O)CCC1=O	169.09	64.0636
237.16	2.639	23968546							1345	0.702854	Nateglinide - 30.0 eV	CC([C@H]1CC[C@@H](CC1)C(=O)N[C@@H](C(=O)O)Cc2ccccc2)C	318.207	81.0469
239.137	3.317	37512552	[M + Na]+	C10H20N2O3	Amino acids and Peptides	0.877861	Alpha amino acids	0.586724	1416	0.753361	Theanine	N/A	197.09	42.0466
239.164	4.447	537083264	[M + H]+	C14H22O3	Terpenoids	0.526864	Secondary alcohols	0.598586	207	0.765992	17-Hydroxypregn-4-ene-3,20-dione - 30.0 eV	CC(=O)C1(CCC2C1(CCC3C2CCC4=CC(=O)CCC34C)C)O	331.227	92.0629
239.237	8.096	241067120	[M + H]+	C16H30O	Fatty acids	0.969753	Ketones	0.803631	729	0.675436	stearic acid CollisionEnergy:102040	CCCCCCCCCCCCCCCCCC(=O)O	267.268	28.031
240.121	4.209	44812584	[M + Na]+	C10H19NO4	Alkaloids	0.244074	Alpha amino acids	0.723634
241.195	11.828	11106308							3205	0.711562	Spectral Match to Boldione from NIST14	C[C@]12CC[C@H]3[C@H]([C@@H]1CCC2=O)CCC4=CC(=O)C=C[C@]34C	267.174	25.979
242.248	5.859	57503924	[M + H]+	C15H31NO	Fatty acids	0.98535	Tetraalkylammonium salts	0.994408
242.248	5.165	186253088	[M + H]+	C15H31NO	Fatty acids	0.945	N-acyl amines	0.981293
242.284	7.796	85774104		C16H35N
243.123	3.833	128892696	[M + H]+	C12H18O5	Polyketides	0.730436	1-monoacylglycerols	0.973038	1462	0.669456	MoNA:815638 Gabapentin Related Compound E	N/A	187.096	56.0267
243.138	8.279	38134248	[M + H]+	C16H18O2	Terpenoids	0.737321	Aryl ketones	0.545174
243.159	7.836	39528556
243.159	3.725	39207188
244.154	3.085	398530336	[M + H]+	C12H21NO4	Fatty acids	0.994991	Acyl carnitines	0.675671	25	0.773407	OCTANOYLCARNITINE	CCCCCCCC(=O)O[C@H](CC(=O)[O-])C[N+](C)(C)C	288.217	44.0627
244.154	2.79	61300536							20	0.86917	OCTANOYLCARNITINE	CCCCCCCC(=O)O[C@H](CC(=O)[O-])C[N+](C)(C)C	288.217	44.0627
244.227	4.561	143239696	[M + H]+	C14H29NO2	Fatty acids	0.513775	Amino acids and derivatives	0.60708
244.263	5.091	43320400	[M + H]+	C15H33NO	Fatty acids	0.938474	Fatty amides	0.521323
246.17	3.308	465346432	[M + H]+	C12H23NO4	Fatty acids	0.99839	Acyl carnitines	0.903863	58	0.775587	Butyrylcarnitine - 30.00 eV	CCCC(=O)O[C@H](CC([O-])=O)C[N+](C)(C)C	232.154	14.016
246.206	3.075	31206250							64	0.801155	Isovalerylcarnitine - 30.00 eV	CC(C)CC(=O)OC(CC([O-])=O)C[N+](C)(C)C	246.17	0.0363617
251.201	8.837	69808712	[M - H2O + H]+	C16H26O2	Fatty acids	0.948626	Macrolides and analogues	0.882075	851	0.729262	11-Eicosenoic acid - 40.0 eV	CCCCCCCC/C=CCCCCCCCCCC(=O)O	291.268	40.0678
251.733	6.381	557099072
253.18	3.027	20087710	[M + H]+	C15H24O3	Terpenoids	0.918889	Cyclic alcohols and derivatives	0.789069	1382	0.650003	11-Deoxycortisol - 30.0 eV	C[C@]12CCC(=O)C=C1CC[C@@H]3[C@@H]2CC[C@]4([C@H]3CC[C@@]4(C(=O)CO)O)C	347.222	94.0422
254.136	4.838	42218260	[M + Na]+	C11H21NO4	Amino acids and Peptides	0.499944	Alpha amino acids and derivatives	0.547994
255.196	5.141	110541480	[M + H]+	C15H26O3	Terpenoids	0.994625	Prenol lipids	0.730788	286	0.840536	Spectral Match to trans-Androsterone from NIST14	N/A	291.232	36.0365
256.116	2.386	19645556
256.191	4.419	89329728	[M + H]+	C14H25NO3	Fatty acids	0.488899	Amino acids	0.851933	211	0.700604	ANDROSTERONE	C[C@@]12CC[C@H](C[C@@H]2CC[C@H]3[C@@H]4CCC(=O)[C@@]4(C)CC[C@@H]31)O	308.258	52.0672
256.227	4.241	175568240	[M + H]+	C15H29NO2	Fatty acids	0.913566	Fatty Acyls	0.535123
256.264	5.632	38908684	[M + H]+	C16H33NO	Fatty acids	0.953954	Lipids and lipid-like molecules	0.595925
257.19	4.866	23570722	[M - H2O + H]+	C18H24O	Terpenoids	0.896336	Estrogens and derivatives	0.809393
258.206	5.337	18653590	[M + H]+	C14H27NO3	Fatty acids	0.582848	Beta amino acids and derivatives	0.586043
258.243	5.072	214855376		C15H31NO2
261.133	3.799	35853984	[M + H]+	C12H20O6	Fatty acids	0.737838	1-monoacylglycerols	0.570634	1461	0.735031	2-(3-oxobutyl)cyclopentane-1,3-dione	O=C(C)CCC1C(=O)CCC1=O	169.09	92.0433
262.165	1.739	66612768	[M + H]+	C12H23NO5	Fatty acids	0.999529	Acyl carnitines	0.950475	2154	0.849644	Spectral Match to Acetyl-DL-carnitine from NIST14	CC(=O)OC(CC(=O)[O-])C[N+](C)(C)C	204.123	58.0419
267.174	11.258	137660352	[M + H]+	C19H22O	Terpenoids	0.867996	1-hydroxy-2-unsubstituted benzenoids	0.849193	1154	0.692129	equilin CollisionEnergy:102040	CC12CCC3C(=CCc4cc(O)ccc43)C1CCC2=O	251.143	16.0314
268.154	3.508	42909792	[M + H]+	C14H21NO4	Alkaloids	0.863379	Secondary carboxylic acid amides	0.718667
269.19	11.791	52693344	[M - H2O + H]+	C19H24O	Terpenoids	0.99822	Androgens and derivatives	0.907601	1219	0.747874	Spectral Match to 5.beta.-Androsterone from NIST14	N/A	273.221	4.03101
270.131	3.127	70756160	[M + Na]+	C11H21NO5	Amino acids and Peptides	0.734762	Alpha amino acids and derivatives	0.666585
270.279	6.482	59171872	[M + H]+	C17H35NO	Fatty acids	0.992626	Fatty amides	0.648489
270.279	6.898	220970080	[M + H]+	C17H35NO	Fatty acids	0.987739	Tetraalkylammonium salts	0.830397	543	0.762301	5-oxopentadecanoic acid CollisionEnergy:102040	CCCCCCCCCCC(=O)CCCC(=O)O	239.201	31.0782
270.279	6.105	281332288	[M + H]+	C17H35NO	Fatty acids	0.983314	Fatty amides	0.586306
270.279	7.621	32705488	[M + H]+	C17H35NO	Fatty acids	0.678748	Amines	0.911994
272.222	3.892	31944350	[M + H]+	C15H29NO3	Fatty acids	0.64985	Carboxylic acid derivatives	0.711144
272.258	5.48	214525616		C16H33NO2
272.295	6.031	119788272	[M + H]+	C17H37NO	Fatty acids	0.99182	Fatty amides	0.712573
272.295	6.678	191253648	[M + H]+	C17H37NO	Fatty acids	0.97522	1,2-aminoalcohols	0.777844
272.295	7.199	103310048	[M + H]+	C17H37NO	Fatty acids	0.994906	Secondary alcohols	0.789219
273.185	4.277	15296484
274.238	3.966	44115704	[M + H]+	C15H31NO3	Fatty acids	0.315749	Amino acids and derivatives	0.889027
275.201	4.857	158210448	[M + H]+	C18H26O2	Terpenoids	0.473323	Estrogens and derivatives	0.91315	1560	0.714947	NCGC00179704-04_C15H24O3_2-Naphthaleneacetic acid, decahydro-8-hydroxy-4a,8-dimethyl-alpha-methylene-	CC1(O)CCCC2(C)CCC(CC12)C(=C)C(O)=O	235.169	40.0316
277.141	3.618	14612108
277.216	9.685	159725824							906	0.844031	Spectral Match to 13-Keto-9Z,11E-octadecadienoic acid from NIST14	N/A	277.215	0.00125122
278.211	11.429	29220444	[M + H]+	C17H27NO2	Terpenoids	0.593157	Carbamate esters	0.543528
280.25	7.77	83456464	[M + H]+	C15H29N5	Alkaloids	0.965668	Dialkylarylamines	0.625853
282.316	8.561	468978464		C19H39N					843	0.733229	Spectral Match to Phytol from NIST14	N/A	279.304	3.01157
283.106	7.597	53136616	[M + H]+	C15H23Br	Terpenoids	0.998206	Chamigranes	0.691304	1795	0.730963	Spectral Match to (-)-Isolongifolol from NIST14	N/A	205.195	77.9106
283.169	11.894	48573476	[M + H]+	C19H22O2	Terpenoids	0.82067	1-hydroxy-2-unsubstituted benzenoids	0.567579	2211	0.75164	Spectral Match to (-)-Isolongifolol from NIST14	C[C@@]12CCCC([C@@H]3[C@H]1CC[C@@H]3[C@@H]2CO)(C)C	205.195	77.9743
284.083	8.98	40917268
284.222	4.42	217083408	[M + H]+	C16H29NO3	Terpenoids	0.36648	N-acyl amines	0.793952
284.258	4.678	25773028
284.258	5.281	127332136		C17H33NO2
284.274	8.987	10757054
284.331	10.735	52294388
284.331	11.175	61920920
284.386	9.007	10788018
284.46	8.985	18838308
285.104	7.597	51334488
285.185	11.449	68684304							1156	0.685058	MoNA:775575 Dienogest	C[C@]12CCC3=C4CCC(=O)C=C4CC[C@H]3[C@@H]1CC[C@]2(CC#N)O	310.181	24.9961
286.274	4.567	35855688
286.274	6.417	26633268
286.274	5.883	1077939584		C17H35NO2
286.31	6.399	31603528		C18H39NO
286.332	8.97	35353596
287.164	7.111	31544796	[M + H]+	C18H22O3	Terpenoids	0.949529	Lipids and lipid-like molecules	0.576195
287.164	7.917	42881792	[M - H2O + H]+	C18H22O3	Terpenoids	0.978943	Cyclohexenones	0.536503
287.201	11.82	47063072	[M - H2O + H]+	C19H26O2	Terpenoids	0.999176	Androgens and derivatives	0.867336	1235	0.832551	Massbank:NA002714 (+)-Costunolide|Costunolide|(3aS,6E,10E,11aR)-6,10-dimethyl-3-methylidene-3a,4,5,8,9,11a-hexahydrocyclodeca[b]furan-2-one	C/C/1=CCC/C(=C/[C@@H]2[C@@H](CC1)C(=C)C(=O)O2)/C	233.154	54.0466
287.341	8.977	317083968
288.253	4.434	15477502
288.29	7.876	50006428	[M + H]+	C17H37NO2	Fatty acids	0.999385	1,2-aminoalcohols	0.896544	695	0.905308	SPHINGANINE	CCCCCCCCCCCCCCC[C@H]([C@H](CO)N)O	302.305	14.0152
289.216	9.387	70232808	[M + H]+	C19H28O2	Terpenoids	0.997292	Diterpenoids	0.675155	892	0.675823	Spectral Match to 13S-Hydroxy-9Z,11E,15Z-octadecatrienoic acid from NIST14	CC/C=CC[C@@H](/C=C/C=CCCCCCCCC(=O)O)O	277.216	12.0002
291.195	4.306	39263648							1511	0.709346	(10E,15E)-9,12,13-trihydroxyoctadeca-10,15-dienoic acid	CC/C=C/CC(C(/C=C/C(CCCCCCCC(O)=O)O)O)O	293.211	2.0155
293.211	4.855	257820144	[M + H]+	C18H28O3	Fatty acids	0.492551	Lineolic acids and derivatives	0.643416	1555	0.702371	DESMOSTEROL CollisionEnergy:205060	CC(C)=CCCC(C)C1CCC2C3CC=C4CC(O)CCC4(C)C3CCC12C	385.347	92.1358
293.211	6.318	76135888							1683	0.697864	DESMOSTEROL CollisionEnergy:205060	CC(C)=CCCC(C)C1CCC2C3CC=C4CC(O)CCC4(C)C3CCC12C	385.347	92.1358
293.211	5.349	87946288							287	0.654571	NCGC00384809-01!5-[5-hydroxy-3-(hydroxymethyl)pentyl]-8a-(hydroxymethyl)-5,6-dimethyl-3,4,4a,6,7,8-hexahydronaphthalene-1-carboxylic acid [IIN-based on: CCMSLIB00000847958]	CC1CCC2(CO)C(CCC=C2C(O)=O)C1(C)CCC(CO)CCO	319.227	26.016
295.227	9.666	211204064							907	0.874856	Spectral Match to 13-Keto-9Z,11E-octadecadienoic acid from NIST14	CCCCCC(=O)/C=C/C=CCCCCCCCC(=O)O	295.226	0.000762939
295.26	7.456	60813316	[M + H]+	C19H34O2	Fatty acids	0.998332	Lineolic acids and derivatives	0.801548
298.31	7.376	514009920
298.31	7.822	1508689280							683	0.802602	Spectral Match to Lauroyl L-carnitine from NIST14	CCCCCCCCCCCC(=O)O[C@H](CC(=O)[O-])C[N+](C)(C)C	344.277	45.9665
298.347	9.576	477736064	[M + H]+	C20H43N	Fatty acids	0.955104	Amines	0.997409
299.11	3.428	76575736	[M + Na]+	C9H19N5O3P	Alkaloids	0.898341	Organic phosphoric acids and derivatives	0.945466
299.258	8.998	103419448	[M + H]+	C18H34O3	Fatty acids	0.986485	Long-chain fatty acids	0.755033	828	0.88356	Spectral Match to 1-Hexadecanoyl-sn-glycerol from NIST14	N/A	331.284	32.0259
299.314	8.096	334798080							726	0.694019	Juarezic Acid	N/A	213.031	86.2828
300.29	6.289	310981888	[M + H]+	C18H37NO2	Fatty acids	0.870273	Tertiary alcohols	0.563774
300.326	7.286	1316490880
300.326	8.454	639609728
301.053	3.043	37483900	[M + Na]+	C7H14N6O2S2	Alkaloids	0.87383	Thiadiazoles	0.978248
301.329	8.073	539725120
302.269	4.879	66882380	[M + H]+	C17H35NO3	Fatty acids	0.959548	N-acyl-alpha amino acids	0.964287
303.12	3.778	12774092	[M + Na]+	C15H20O5	Terpenoids	0.956702	Sesquiterpenoids	0.592764
303.138	3.755	22182758	[M + H]+	C13H22N2O4S	Amino acids and Peptides	0.874611	N-acyl-alpha amino acids	0.970458
303.195	11.479	66110564	[M + H]+	C19H26O3	Terpenoids	0.980224	Androgens and derivatives	0.618798	1179	0.754071	Brefeldin A, natural CollisionEnergy:102040	CC1CCCC=CC2CC(O)CC2C(O)C=CC(=O)O1	263.164	40.0315
303.232	10.381	66055800	[M + H]+	C20H30O2	Terpenoids	0.964227	Benzenoids	0.532044
303.232	10.959	43011232	[M + H]+	C20H30O2	Terpenoids	0.652444	Benzenoids	0.703205
304.285	7.403	651267648	[M + H]+	C17H37NO3	Fatty acids	0.995864	1,3-aminoalcohols	0.909665	621	0.843151	Spectral Match to Phytosphingosine from NIST14	CCCCCCCCCCCCCC[C@H]([C@H]([C@H](CO)N)O)O	318.3	14.0154
304.647	5.369	39771500
307.227	9.291	699081920	[M + H]+	C19H30O3	Terpenoids	0.908839	Prenol lipids	0.785537	890	0.673388	Spectral Match to cis-9-Hexadecenoic acid from NIST14	CCCCCC/C=CCCCCCCCC(=O)O	237.222	70.0048
307.227	7.61	21850034
307.227	6.175	59479400	[M + H]+	C19H30O3	Fatty acids	0.992822	Lineolic acids and derivatives	0.887249
307.227	7.068	28152104	[M + H]+	C19H30O3	Fatty acids	0.420347	Lineolic acids and derivatives	0.770635
307.227	5.779	45731340
308.147	3.511	51994560	[M - H2O + Na]+	C14H23NO5	Amino acids and Peptides	0.628173	Benzene and substituted derivatives	0.781247
309.206	4.254	179868240	[M - H2O + H]+	C18H28O4	Fatty acids	0.888199	Lineolic acids and derivatives	0.534059
309.276	8.015	65972084	[M + H]+	C20H36O2	Fatty acids	0.867891	Fatty Acyls	0.891472	2815	0.654889	3,8-diprenylapigenin	C/C(C)=CCC1=CC(C2=CC(C3=C(O)C=C(O)C(C/C=C(C)C)=C3O2)=O)=CC=C1O	407.185	97.9091
310.31	8.56	456315296	[M - H4O2 + H]+	C20H39NO	Fatty acids	0.996988	1,3-aminoalcohols	0.66334	797	0.7849	Spectral Match to N-Tetracosenoyl-4-sphingenine from NIST14	N/A	282.279	28.0315
311.222	5.307	65705704
311.222	4.806	82005880	[M + H]+	C18H30O4	Fatty acids	0.911363	Long-chain fatty acids	0.671071	2566	0.695098	Spectral Match to 9(S)-HpOTrE from NIST14	N/A	293.21	18.0117
312.29	5.975	161094256
312.29	5.583	275423168
312.29	6.678	143155200	[M + H]+	C19H37NO2	Fatty acids	0.987788	Fatty Acyls	0.877527	2695	0.657408	Juarezic Acid	N/A	213.031	99.2592
312.363	9.937	584130752		C21H45N
313.237	6.098	166987472	[M + Na]+	C19H32NO	Fatty acids	0.894153	Fatty amides	0.879071	1660	0.712175	(10E,15E)-9,12,13-trihydroxyoctadeca-10,15-dienoic acid	CC/C=C/CC(C(/C=C/C(CCCCCCCC(O)=O)O)O)O	311.221	2.01639
313.274	9.886	309573984	[M - H2O + H]+	C19H36O3	Fatty acids	0.987953	1-monoacylglycerols	0.999999	959	0.924383	Spectral Match to 1-Hexadecanoyl-sn-glycerol from NIST14	CCCCCCCCCCCCCCCC(=O)OC[C@H](CO)O	331.285	18.0112
313.274	9.265	157713328	[M + H]+	C19H36O3	Fatty acids	0.995864	Fatty acid esters	0.971689	881	0.891395	Spectral Match to 1-Hexadecanoyl-sn-glycerol from NIST14	CCCCCCCCCCCCCCCC(=O)OC[C@H](CO)O	331.285	18.0112
313.293	5.65	55635220
313.293	6.205	50949140
313.293	6.678	32486548
314.091	1.957	78971072	[M + H]+	C11H15N5O4S	Amino acids and Peptides	0.993661	Oligopeptides	0.638761	1257	0.779463	Spectral Match to Glutathione, oxidized from NIST14	C(CC(=O)N[C@@H](CSSC[C@@H](C(=O)NCC(=O)O)NC(=O)CC[C@@H](C(=O)O)N)C(=O)NCC(=O)O)[C@@H](C(=O)O)N	307.083	320.092
314.208	3.804	38524688	[M + H]+	C15H27N3O4	Amino acids and Peptides	0.999315	Oligopeptides	0.892469	1463	0.693488	Spectral Match to Ala-Pro-Lys from NIST14	N/A	315.202	0.994446
314.305	8.258	100453656	[M - H2O + H]+	C19H39NO2	Fatty acids	0.999305	1,2-aminoalcohols	0.993062	743	0.872614	Spectral Match to Phytosphingosine from NIST14	N/A	300.29	14.0154
314.305	6.629
314.305	5.433	574330112	[M + H]+	C19H39NO2	Fatty acids	0.998457	N-acyl amines	0.985272
314.305	7.041	192344464
314.305	7.515	127387304	[M + H]+	C19H39NO2	Fatty acids	0.998033	Cholines	0.549375
315.232	11.515	966434880	[M + H]+	C21H30O2	Terpenoids	0.882603	Unsaturated fatty acids	0.681825
315.232	11.009	296025184	[M - H2O + H]+	C21H30O2	Terpenoids	0.762046	Diterpene lactones	0.655233	2110	0.720524	Spectral Match to Myristoleic acid from NIST14	N/A	227.202	88.0299
315.309	5.433	126692864
316.321	5.65	56504728
316.321	5.29	230538640		C19H41NO2
316.321	6.458	135111008	[M + H]+	C19H41NO2	Fatty acids	0.9407	1,2-aminoalcohols	0.608202
316.321	7.232	102323680	[M + H]+	C19H41NO2	Fatty acids	0.997362	Alkanolamines	0.889579
318.292	8.942	154249344	[M + H]+	C19H40ClN	Fatty acids	0.829474	Trialkylamines	0.826976	1949	0.70174	Spectral Match to Phytosphingosine from NIST14	CCCCCCCCCCCCCC[C@H]([C@H]([C@H](CO)N)O)O	318.3	0.00759888
318.3	7.482	53039796							1770	0.869926	Spectral Match to Phytosphingosine from NIST14	CCCCCCCCCCCCCC[C@H]([C@H]([C@H](CO)N)O)O	318.3	0.000305176
321.148	3.78	26173922	[M + H]+	C13H24N2O5S	Fatty acids	0.644085	Beta amino acids and derivatives	0.998894
321.242	10.715	278308544	[M + H]+	C20H32O3	Terpenoids	0.764971	Fatty acid esters	0.510963
323.222	5.108	44803932	[M - H2O + H]+	C19H30O4	Fatty acids	0.959928	Lineolic acids and derivatives	0.782468
323.292	8.223	71121832
325.105	3.989	14512155
325.237	9.342	55748424	[M + H]+	C19H32O4	Terpenoids	0.737784	Long-chain fatty acids	0.590159
325.237	6.103	32625312	[M + H]+	C19H32O4	Fatty acids	0.766866	Lineolic acids and derivatives	0.689215
325.237	5.678	24010722
326.269	4.651	16500076
326.305	8.888	57119848	[M + H]+	C20H39NO2	Fatty acids	0.933127	N-acyl amines	0.993397
327.217	4.278	26306686
327.253	7.214	59757412	[M + H]+	C19H34O4	Fatty acids	0.993047	Lineolic acids and derivatives	0.941767
328.285	5.792	76051176	[M + H]+	C19H37NO3	Fatty acids	0.990808	Fatty acid esters	0.983006
328.285	6.846	22404112
328.285	5.328	96996096
328.321	7.008	83498304	[M + H]+	C20H41NO2	Fatty acids	0.987474	N-acyl amines	0.794494
328.321	7.588	1525902848		C20H41NO2
328.321	8.591	770505408	[M - H2O + H]+	C20H41NO2	Fatty acids	0.998597	1,3-aminoalcohols	0.825435	791	0.892785	Spectral Match to Phytosphingosine from NIST14	N/A	300.29	28.0311
329.188	6.486	31981308
329.211	6.164	29461412
329.232	5.325	90176208	[M + H]+	C18H32O5	Fatty acids	0.996888	Lineolic acids and derivatives	0.844128
329.288	5.244	35568872
330.239	4.617	32150296
330.3	8.321	99708832	[M + H]+	C19H39NO3	Fatty acids	0.983928	Sphingolipids	0.650437
330.3	5.096	688334528
330.3	5.679	306455264							1631	0.667639	Spectral Match to Monoelaidin from NIST14	CCCCCCCC/C=C/CCCCCCCC(=O)OCC(CO)O	339.29	8.98965
330.3	6.174	46782340	[M + H]+	C19H39NO3	Fatty acids	0.929402	Fatty Acyls	0.697501
332.316	8.2	1683686784	[M + H]+	C19H41NO3	Fatty acids	0.998534	Sphingolipids	0.628058	744	0.871358	Spectral Match to Phytosphingosine from NIST14	CCCCCCCCCCCCCC[C@H]([C@H]([C@H](CO)N)O)O	318.3	14.016
333.204	9.109	87848488		C18H30O4
333.204	7.814	246140576	[M + Na]+	C18H30O4	Polyketides	0.686211	Lineolic acids and derivatives	0.520811
333.206	10.082	30191470	[M + H]+	C20H28O4	Terpenoids	0.956407	Diterpenoids	0.648491
333.242	11.585	107785616	[M + H]+	C21H32O3	Terpenoids	0.970834	Diterpene lactones	0.802366	1211	0.682103	Spectral Match to cis-9-Hexadecenoic acid from NIST14	CCCCCC/C=CCCCCCCCC(=O)O	237.221	96.0215
333.242	11.001	510452992	[M + H]+	C21H32O3	Terpenoids	0.962168	Diterpene lactones	0.824333	1118	0.690303	Spectral Match to cis-9-Hexadecenoic acid from NIST14	N/A	255.232	78.0105
337.201	9.104	61767192							869	0.683731	Acaranoic acid	CCCCCCCCCC[C@H]1C[C@H]([C@@H](C(=O)O1)C)C(=O)O	299.222	37.979
337.206	2.083	99879640	[M + H]+	C17H28N4OS	Alkaloids	0.995567	Aralkylamines	0.5068
337.274	8.859	112853688	[M + H]+	C21H36O3	Fatty acids	0.975506	Lineolic acids and derivatives	0.604562	817	0.868279	Spectral Match to cis,cis-9,12-Octadecadien-1-ol from NIST14	N/A	267.268	70.0059
337.274	9.324	74943960	[M + H]+	C21H36O3	Fatty acids	0.952817	Lineolic acids and derivatives	0.53795	886	0.836946	Spectral Match to cis,cis-9,12-Octadecadien-1-ol from NIST14	N/A	267.268	70.0058
343.115	3.971	31160902	[M + H]+	C12H23O9P	Fatty acids	0.986439	1-acylglycerol-3-phosphates	0.961287
343.13	3.801	73975368	[M + Na]+	C13H24N2O5S	Amino acids and Peptides	0.818673	Beta amino acids and derivatives	0.969324
344.316	5.816	66789816	[M + H]+	C20H41NO3	Fatty acids	0.847677	Amino acids and derivatives	0.679753
344.316	6.123	18795500
345.205	8.586	274936544	[M - H2O + H]+	C21H28O4	Terpenoids	0.781555	Diterpenoids	0.531293	793	0.674474	Spectral Match to Phytosphingosine from NIST14	CCCCCCCCCCCCCC[C@H]([C@H]([C@H](CO)N)O)O	318.3	26.9062
345.206	6.744	25509118
345.206	7.556	40006200	[M + H]+	C21H28O4	Terpenoids	0.982204	Butenolides	0.651493
345.206	9.776	41571936	[M - H2O + H]+	C21H28O4	Terpenoids	0.906285	Prenol lipids	0.814231
345.206	5.684	28673320							1635	0.698277	Massbank:NA000812 Artemisinin	C[C@@H]1CC[C@H]2[C@@H](C)C(=O)O[C@@H]3O[C@@]4(C)CC[C@@H]1[C@@]23OO4	283.154	62.0522
346.295	9.571	64048216	[M + H]+	C19H39NO4	Fatty acids	0.988663	Alpha amino acids	0.836104	1975	0.741608	Spectral Match to Phytosphingosine from NIST14	CCCCCCCCCCCCCC[C@H]([C@H]([C@H](CO)N)O)O	318.3	27.9952
346.332	10.046	12142166							2008	0.856408	Spectral Match to Phytosphingosine from NIST14	CCCCCCCCCCCCCC[C@H]([C@H]([C@H](CO)N)O)O	318.3	28.0316
347.221	6.196	41585512
347.222	9.869	46120604	[M + H]+	C21H30O4	Terpenoids	0.977739	Diterpene lactones	0.561724
347.243	4.95	26045922	[M + H]+	C18H34O6	Fatty acids	0.88225	Long-chain fatty acids	0.899682
349.199	6.431	79203488
351.214	6.833	111066152	[M + H]+	C20H30O5	Terpenoids	0.371172	Lipids and lipid-like molecules	0.532678
353.157	5.603	24156438	[M + Na]+	C16H26O7	Terpenoids	0.667666	O-glycosyl compounds	0.685564
356.255	4.754	30791222	[M + H]+	C18H33N3O4	Amino acids and Peptides	0.999263	Dipeptides	0.733662	1557	0.901197	Spectral Match to Ile-Pro-Ile from NIST14	N/A	342.239	14.0155
357.206	5.811	18525512	[M + H]+	C22H28O4	Terpenoids	0.964716	3-oxo delta-1,4-steroids	0.780892
357.242	11.594	49016768	[M + H]+	C23H32O3	Terpenoids	0.82816	Alkyl aryl ethers	0.504687
358.332	9.196	179254512	[M + H]+	C21H43NO3	Fatty acids	0.989967	Ceramides	0.999969
360.166	3.823	13379026	[M + H]+	C16H25NO8	Alkaloids	0.830067	Fatty acid methyl esters	0.558957
360.311	7.158	181468192	[M + H]+	C20H41NO4	Fatty acids	0.98417	Secondary alcohols	0.990134	591	0.772912	Spectral Match to Phytosphingosine from NIST14	CCCCCCCCCCCCCC[C@H]([C@H]([C@H](CO)N)O)O	318.3	42.011
362.29	7.941	28517938	[M + H]+	C19H39NO5	Fatty acids	0.997317	Alpha amino acids	0.999215
362.326	7.062	46293092	[M + H]+	C20H43NO4	Fatty acids	0.997229	Phytoceramides	0.999931	567	0.75303	Spectral Match to Phytosphingosine from NIST14	CCCCCCCCCCCCCC[C@H]([C@H]([C@H](CO)N)O)O	318.3	44.0266
363.216	8.568	432158112	[M + H]+	C21H30O5	Terpenoids	0.819471	Diterpene lactones	0.656411
365.23	7.749	147402032	[M + Na]+	C19H34O5	Polyketides	0.655438	Dicarboxylic acids and derivatives	0.770518
367.209	5.167	257795840	[M + H]+	C17H22N10	Alkaloids	0.997748	Dialkylarylamines	0.518385
369.225	4.823	277711136	[M + H]+	C16H28N6O4	Amino acids and Peptides	0.611607	N-acyl-alpha amino acids	0.714496
369.225	5.348	267681312
370.162	3.992	166594160	[M + H]+	C14H28NO8P	Fatty acids	0.966993	Amino acids and derivatives	0.995834	163	0.767749	Spectral Match to 1-Palmitoyl-2-hydroxy-sn-glycero-3-phosphoethanolamine from NIST14	CCCCCCCCCCCCCCCC(=O)OC[C@H](COP(=O)(O)OCCN)O	454.291	84.1284
371.222	5.635	18388660
371.236	6.348	41090716	[M + H]+	C19H34N2O3S	Fatty acids	0.732055	Medium-chain fatty acids	0.57247
372.141	3.356	14912827	[M + H]+	C13H26NO9P	Fatty acids	0.515146	Amino acids	0.884659
372.311	11.313	79521544	[M + H]+	C21H41NO4	Fatty acids	0.994121	Alpha amino acids	0.902456
374.327	10.815	62251992	[M + H]+	C21H43NO4	Fatty acids	0.998237	Alpha amino acids	0.980248
375.305	11.94	275557024	[M + H]+	C28H38	Terpenoids	0.996136	Prenol lipids	0.984904
375.305	10.35	262362096	[M - H4O2 + H]+	C28H38	Terpenoids	0.999923	Triterpenoids	0.936229
375.305	11.193	103710080	[M - H2O + H]+	C28H38	Terpenoids	0.99941	Triterpenoids	0.621621
376.306	8.425	274108608	[M + H]+	C20H41NO5	Fatty acids	0.986265	Alpha amino acids	0.995353	1889	0.675602	Spectral Match to Phytosphingosine from NIST14	CCCCCCCCCCCCCC[C@H]([C@H]([C@H](CO)N)O)O	318.3	58.0058
377.232	9.745	30687486	[M + H]+	C22H32O5	Polyketides	0.525802	Anisoles	0.605231
377.321	11.582	552329024	[M - H2O + H]+	C28H40	Terpenoids	0.999051	Triterpenoids	0.746025
379.225	10.16	92711976	[M + K]+	C20H36O4	Fatty acids	0.983359	Fatty alcohol esters	0.760912	1000	0.761529	C15-HSL	<undefined>	326.269	52.9554
379.246	9.115	81564576	[M + Na]+	C20H36O5	Fatty acids	0.781896	Long-chain fatty acids	0.505564
381.195	2.119	134622704	[M + H]+	C18H28N4O3S	Alkaloids	0.854761	Amino acids and derivatives	0.632914
381.243	6.882	58254052	[M + H]+	C25H32O3	Terpenoids	0.982602	3-oxosteroids	0.777682	561	0.660252	Spectral Match to Dehydrocholic acid from NIST14	N/A	385.237	3.99448
382.199	4.88	52651504	[M + H]+	C16H32NO7P	Fatty acids	0.988137	1-acyl-sn-glycero-3-phosphocholines	0.870331	1565	0.904204	Spectral Match to 1-Myristoyl-sn-glycero-3-phosphocholine from NIST14	CCCCCCCCCCCCCC(=O)OC[C@H](COP(=O)([O-])OCC[N+](C)(C)C)O	468.308	86.109
383.241	6.152	132462000	[M + H]+	C21H34O6	Terpenoids	0.31125	Branched fatty acids	0.559399
383.258	7.161	33520588	[M + H]+	C25H34O3	Terpenoids	0.986968	3-oxosteroids	0.820407
383.331	11.478	46592300	[M + H]+	C27H42O	Terpenoids	0.997537	Triterpenoids	0.632159
384.214	5.391	75320600	[M + H]+	C16H34NO7P	Fatty acids	0.995883	1-acyl-sn-glycero-3-phosphocholines	0.870658	293	0.807635	Spectral Match to HEPC from NIST14	N/A	482.324	98.1093
385.22	4.268	258003296	[M + H]+	C16H28N6O5	Amino acids and Peptides	0.966583	Oligopeptides	0.637741
386.157	3.9	178978416	[M + H]+	C14H28NO9P	Fatty acids	0.982571	Amino acids	0.899496
388.306	9.852	507557760	[M + H]+	C21H41NO5	Fatty acids	0.957653	N-acyl-alpha amino acids	0.999924	951	0.701648	Ser-C23:1	O=C(NC(C(O)=O)CO)CCCCCCCCCCCCC=CCCCCCCCC	440.373	52.0671
388.306	10.994	23202766	[M + H]+	C21H41NO5	Fatty acids	0.966543	N-acyl-alpha amino acids	0.999933
388.342	8.925	60472176	[M + H]+	C22H45NO4	Fatty acids	0.969767	Phytoceramides	0.879808	1940	0.785086	Phytoceramide C2 CollisionEnergy:205060	CCCCCCCCCCCCCCC(O)C(O)C(CO)N=C(C)O	360.311	28.0312
390.322	8.919	76229680	[M + H]+	C21H43NO5	Fatty acids	0.99064	Alpha amino acids	0.997353
391.3	10.951	32749912
391.3	11.958	84261224	[M + H]+	C28H38O	Terpenoids	0.987329	Diterpenoids	0.693828
391.3	10.478	20475228
391.3	11.345	49092448	[M + H]+	C28H38O	Terpenoids	0.994886	Diterpenoids	0.508077
392.182	4.674	14916274
393.24	11.155	235135664	[M - H2O + H]+	C19H37O6P	Fatty acids	0.999987	1-acylglycerol-3-phosphates	0.994019	1134	0.790505	Spectral Match to Palmitoyl ethanolamide from NIST14	CCCCCCCCCCCCCCCC(=O)NCCO	300.289	92.9512
393.261	9.585	49197660	[M + Na]+	C21H38O5	Fatty acids	0.895323	Fatty acid esters	0.538333
393.316	11.825	167996912							2204	0.657779	ergocalciferol CollisionEnergy:102040	C=C1CCC(O)CC1=CC=C1CCCC2(C)C1CCC2C(C)C=CC(C)C(C)C	397.347	4.03168
393.316	10.313	91707808	[M - H2O + H]+	C28H40O	Terpenoids	0.99999	Triterpenoids	0.989617	2996	0.661426	ergocalciferol CollisionEnergy:102040	C=C1CCC(O)CC1=CC=C1CCCC2(C)C1CCC2C(C)C=CC(C)C(C)C	397.347	4.03168
393.316	11.274	30529532	[M + H]+	C28H40O	Terpenoids	0.999354	Triterpenoids	0.849842
395.331	11.547	717630784	[M + H]+	C28H42O	Terpenoids	0.999849	Triterpenoids	0.993674
396.178	4.511	13667033	[M + H]+	C16H30NO8P	Fatty acids	0.930339	Amino acids and derivatives	0.903358
396.311	8.201	41763340	[M + H]+	C19H44N2O4P	Fatty acids	0.927637	Dialkyl alkylphosphonates	0.606509
397.256	7.027	39832732	[M + Na]+	C20H38O6	Fatty acids	0.640418	Methyl-branched fatty acids	0.523404
398.093	2.576	29767408	[M + H]+	C14H15N5O9	Carbohydrates	0.947692	N-acyl-alpha amino acids	0.845657
398.158	4.226	11064385	[M + H]+	C15H28NO9P	Fatty acids	0.883166	Amino acids and derivatives	0.834475
398.194	3.508	164877184	[M + H]+	C16H32NO8P	Fatty acids	0.998913	Lysophosphatidylcholines	0.728048	92	0.808879	Spectral Match to 1-Myristoyl-sn-glycero-3-phosphocholine from NIST14	N/A	468.309	70.1151
398.194	4.6	21033856	[M + H]+	C16H32NO8P	Fatty acids	0.979202	Amino acids and derivatives	0.913137
399.202	6.903	22987148
399.235	5.113	100661440		C19H36O7
399.237	5.943	38803984
399.253	6.539	33277588
400.209	3.511	113334144	[M + H]+	C16H34NO8P	Fatty acids	0.995079	Lysophosphatidylcholines	0.534054	91	0.862596	Spectral Match to HEPC from NIST14	N/A	482.324	82.1145
400.379	9.7	60945504
401.114	3.099	32500322	[M + H]+	C13H25N2O8PS	Fatty acids	0.616013	Organic pyrophosphates	0.567413
401.305	11.442	22722152	[M + H]+	C26H40O3	Terpenoids	0.985833	Steroids and steroid derivatives	0.658532
404.16	4.672	19363982							242	0.676281	Spectral Match to 1-Myristoyl-sn-glycero-3-phosphocholine from NIST14	CCCCCCCCCCCCCC(=O)OC[C@H](COP(=O)([O-])OCC[N+](C)(C)C)O	468.308	64.148
404.337	9.419	546856896	[M + H]+	C22H45NO5	Fatty acids	0.992432	Alpha amino acids	0.999016
406.196	5.385	12739912							316	0.805224	Spectral Match to 1-Myristoyl-sn-glycero-3-phosphocholine from NIST14	N/A	490.291	84.0944
407.295	10.795	94156640	[M + H]+	C28H38O2	Terpenoids	0.995575	Diterpenoids	0.907354
407.295	11.15	38018120
407.295	11.861	119667024	[M + H]+	C28H38O2	Terpenoids	0.972567	Diterpenoids	0.913914
407.295	9.946	192638096	[M + H]+	C28H38O2	Terpenoids	0.938309	Diterpenoids	0.548389
408.14	3.902	24804578	[M + Na]+	C14H28NO9P	Fatty acids	0.936232	Amino acids and derivatives	0.969393	151	0.672414	Spectral Match to 1-(9Z-Octadecenoyl)-sn-glycero-3-phosphoethanolamine from NIST14	N/A	502.291	94.1515
408.347	8.936	57188284	[M + H]+	C25H45NO3	Terpenoids	0.835201	Glycinated bile acids and derivatives	0.752594
409.199	5.814	138063600	[M + Na]+	C23H30O5	Terpenoids	0.889331	Ketones	0.831913
409.274	10.951	33542642
409.31	10.69	272388160	[M - H2O + H]+	C28H40O2	Terpenoids	0.99951	Triterpenoids	0.73187	1110	0.687471	(1S,2R,5R,6R,10R,13S,15S)-5-[(2R,3E,5R)-5,6-dimethylhept-3-en-2-yl]-6,10-dimethyl-16,17-dioxapentacyclo[13.2.2.0∩┐╜,?.0∩┐╜,?.0∩┐╜?,∩┐╜?]nonadec-18-en-13-ol	N/A	429.336	20.0258
409.31	9.47	31759588
409.31	11.258	705280512	[M + H]+	C28H40O2	Terpenoids	0.995548	Sesterterpenoids	0.526841	3150	0.652144	ergocalciferol CollisionEnergy:102040	C=C1CCC(O)CC1=CC=C1CCCC2(C)C1CCC2C(C)C=CC(C)C(C)C	397.347	11.9632
409.311	11.563	98894424							2165	0.65354	ergocalciferol CollisionEnergy:102040	C=C1CCC(O)CC1=CC=C1CCCC2(C)C1CCC2C(C)C=CC(C)C(C)C	397.347	11.9632
410.29	7.926	29936208
411.201	7.148	50769528	[M + H]+	C21H30O8	Terpenoids	0.967115	Diterpenoids	0.564038
411.215	5.944	74768304
411.326	10.35	38162060	[M + H]+	C28H42O2	Terpenoids	0.99996	Triterpenoids	0.960657	1021	0.69652	(1S,2R,5R,6R,10R,13S,15S)-5-[(2R,3E,5R)-5,6-dimethylhept-3-en-2-yl]-6,10-dimethyl-16,17-dioxapentacyclo[13.2.2.0∩┐╜,?.0∩┐╜,?.0∩┐╜?,∩┐╜?]nonadec-18-en-13-ol	N/A	429.336	18.0102
411.326	11.754	290676352	[M + H]+	C28H42O2	Terpenoids	0.999215	Triterpenoids	0.869728	1225	0.663472	(1S,2R,5R,6R,10R,13S,15S)-5-[(2R,3E,5R)-5,6-dimethylhept-3-en-2-yl]-6,10-dimethyl-16,17-dioxapentacyclo[13.2.2.0∩┐╜,?.0∩┐╜,?.0∩┐╜?,∩┐╜?]nonadec-18-en-13-ol	N/A	429.336	18.0101
412.21	4.088	1693262336	[M + H]+	C17H34NO8P	Fatty acids	0.998082	Glycerophosphocholines	0.997414	145	0.936463	Spectral Match to 1-Myristoyl-sn-glycero-3-phosphocholine from NIST14	N/A	468.309	56.0994
413.304	11.945	159845840	[M + H]+	C27H40O3	Terpenoids	0.998871	Diterpenoids	0.563239	2216	0.706355	alpha-TOCHOPHERYL ACETATE	N/A	473.399	60.0939
413.305	9.915	27734226	[M - H4O2 + H]+	C27H40O3	Terpenoids	0.865592	Hydroxy bile acids, alcohols and derivatives	0.651287
413.305	10.782	29178888	[M + H]+	C27H40O3	Terpenoids	0.994434	Steroids and steroid derivatives	0.694037	3057	0.772454	Thr-C18:2	O=C(NC(C(O)=O)C(O)C)CCCCCCCC=CCC=CCCCCC	382.295	31.0101
414.152	3.84	51315544	[M + H]+	C15H28NO10P	Fatty acids	0.417333	1-acyl-glycerol-3-phosphoserines	0.995047
414.188	4.799	43641520	[M + H]+	C18H27N3O8	Amino acids and Peptides	0.853217	Peptides	0.789817
414.189	3.467	177627168	[M + H]+	C16H32NO9P	Fatty acids	0.995908	Glycerophosphocholines	0.998066	84	0.915066	Spectral Match to HEPC from NIST14	N/A	482.324	68.1351
414.249	8.138	293046048	[M + H3N + H]+	C22H31N5O3	Alkaloids	0.71847	Alpha amino acids and derivatives	0.505975	2833	0.685309	NCGC00380376-01_C22H40O3_1-Naphthalenepentanol, decahydro-2-hydroxy-gamma,2,5,5,8a-pentamethyl-, alpha-acetate	CC(CCOC(C)=O)CCC1C(C)(O)CCC2C(C)(C)CCCC12C	335.294	78.9547
415.233	5.643	28940618
416.204	3.824	21830398	[M + H]+	C16H34NO9P	Fatty acids	0.998144	1-acyl-sn-glycero-3-phosphocholines	0.921644	144	0.704618	Lyso PC (16:1)	N/A	494.324	78.1195
417.263	6.85	42438620	[M + H]+	C25H36O5	Terpenoids	0.986002	Hydroxysteroids	0.634345
417.3	9.345	42739624
417.315	11.848	47079844	[M - H2O + H]+	C30H40O	Terpenoids	0.995558	Triterpenoids	0.560406
418.176	5.236	209716128	[M + H]+	C16H33ClNO7P	Fatty acids	0.9986	1-acyl-sn-glycero-3-phosphocholines	0.866223	297	0.900354	Lyso PC (16:1)	N/A	494.324	76.1483
418.316	9.702	165335712	[M + H]+	C22H43NO6	Fatty acids	0.994166	N-acyl-alpha amino acids	0.817182
418.353	9.555	59492488	[M + H]+	C23H47NO5	Fatty acids	0.999555	Alpha amino acids	0.998946
419.179	5.231	36649104	[M + H]+	C16H27ClN6O5	Alkaloids	0.937024	1,3,5-triazines	0.862958	1598	0.804104	Spectral Match to 1-Pentadecanoyl-sn-glycero-3-phosphocholine from NIST14	N/A	482.321	63.1419
419.204	8.15	236922656	[M + Na]+	C21H32O7	Terpenoids	0.762828	Tricarboxylic acids and derivatives	0.928517	1862	0.72508	Umbelliprenin CollisionEnergy:102040	CC(C)=CCCC(C)=CCCC(C)=CCOc1ccc2ccc(=O)oc2c1	367.227	51.9771
420.173	5.231	65263476
421.235	7.01	140529136		C25H34O4
422.192	3.501	19757150	[M + Na]+	C16H34NO8P	Fatty acids	0.998694	1-acyl-sn-glycero-3-phosphocholines	0.671493	110	0.882854	Spectral Match to 1-Hexadecanoyl-sn-glycero-3-phosphocholine from NIST14	N/A	518.321	96.1295
423.289	9.47	44716712	[M + H]+	C28H38O3	Terpenoids	0.998053	Steroids and steroid derivatives	0.540765
423.289	10.762	39751132	[M + Na]+	C26H40O3	Terpenoids	0.995942	Triterpenoids	0.637203
423.289	8.272	35767776
423.29	9.878	47420400							2958	0.650805	ergocalciferol CollisionEnergy:102040	C=C1CCC(O)CC1=CC=C1CCCC2(C)C1CCC2C(C)C=CC(C)C(C)C	397.347	25.9424
424.21	4.362	69064088	[M + H]+	C18H34NO8P	Fatty acids	0.995942	1-acyl-sn-glycero-3-phosphocholines	0.637542	206	0.943515	Lyso PC (16:1)	N/A	494.324	70.1143
424.306	8.326	318577504	[M + H]+	C18H42N5O4P	Fatty acids	0.509526	Phosphonic acid esters	0.847961
424.306	8.897	39572404
424.342	8.949	55705404
425.305	9.752	96888896	[M + H]+	C28H40O3	Terpenoids	0.99882	Triterpenoids	0.688877
425.305	11.159	195676064	[M + H]+	C28H40O3	Terpenoids	0.999374	Triterpenoids	0.623611	3111	0.654733	ergocalciferol CollisionEnergy:102040	C=C1CCC(O)CC1=CC=C1CCCC2(C)C1CCC2C(C)C=CC(C)C(C)C	397.347	27.9582
425.305	7.035	95373632
425.305	10.534	184265744	[M + H]+	C28H40O3	Terpenoids	0.993028	Steroids and steroid derivatives	0.560808	2056	0.661497	(1S,2R,5R,6R,10R,13S,15S)-5-[(2R,3E,5R)-5,6-dimethylhept-3-en-2-yl]-6,10-dimethyl-16,17-dioxapentacyclo[13.2.2.0∩┐╜,?.0∩┐╜,?.0∩┐╜?,∩┐╜?]nonadec-18-en-13-ol	N/A	429.336	4.03094
425.305	11.873	127014904	[M + H]+	C28H40O3	Terpenoids	0.982581	Diterpenoids	0.873254	1192	0.650988	7-ethenyl-1,4a,7-trimethyl-6-oxo-2,3,4,8,8a,9,10,10a-octahydrophenanthrene-1-carboxylic acid	N/A	339.193	86.1121
425.305	10.091	72578024							2970	0.674044	ergocalciferol CollisionEnergy:102040	C=C1CCC(O)CC1=CC=C1CCCC2(C)C1CCC2C(C)C=CC(C)C(C)C	397.347	27.9581
426.188	3.199	21948136	[M + H]+	C17H32NO9P	Fatty acids	0.996062	1-acyl-sn-glycero-3-phosphocholines	0.765541	72	0.890852	Lyso PC (16:1)	N/A	494.324	68.1351
426.189	5.095	38743656	[M + H]+	C17H32NO9P	Fatty acids	0.779622	Amino acids and derivatives	0.848907
426.225	4.665	33798864							236	0.895582	Lyso PC (16:1)	N/A	494.324	68.0987
426.262	8.262	112522040	[M + H]+	C19H40NO7P	Fatty acids	0.998222	Amino acids and derivatives	0.99305	752	0.755042	Spectral Match to 1-Myristoyl-2-hydroxy-sn-glycero-3-phosphoethanolamine from NIST14	N/A	426.253	0.00863647
426.309	9.509	54424792
426.337	11.708	38925260	[M + H]+	C28H43NO2	Terpenoids	0.542288	Steroidal alkaloids	0.858009
427.284	10.021	77742040
427.284	9.613	75860768
427.321	11.358	784077568	[M + H]+	C28H42O3	Terpenoids	0.999527	Triterpenoids	0.699696
427.321	10.693	493789056	[M + H]+	C28H42O3	Terpenoids	0.997941	Triterpenoids	0.860907	1107	0.652996	(1S,2R,5R,6R,10R,13S,15S)-5-[(2R,3E,5R)-5,6-dimethylhept-3-en-2-yl]-6,10-dimethyl-16,17-dioxapentacyclo[13.2.2.0∩┐╜,?.0∩┐╜,?.0∩┐╜?,∩┐╜?]nonadec-18-en-13-ol	N/A	429.336	2.01523
427.321	11.698	175336224	[M + H]+	C28H42O3	Terpenoids	0.999659	Triterpenoids	0.644399	1215	0.684838	(1S,2R,5R,6R,10R,13S,15S)-5-[(2R,3E,5R)-5,6-dimethylhept-3-en-2-yl]-6,10-dimethyl-16,17-dioxapentacyclo[13.2.2.0∩┐╜,?.0∩┐╜,?.0∩┐╜?,∩┐╜?]nonadec-18-en-13-ol	N/A	429.336	2.01529
427.321	9.47	166477088	[M + H]+	C28H42O3	Terpenoids	0.997685	Triterpenoids	0.70223
427.321	7.11	39742560	[M + H]+	C28H42O3	Terpenoids	0.99752	Oxosteroids	0.56511
428.204	3.957	2030898688	[M + H]+	C17H34NO9P	Fatty acids	0.997311	Glycerophosphocholines	0.998735	139	0.872282	Spectral Match to PAF C-16 from NIST14	N/A	524.371	96.1665
428.264	9.005	46392852	[M + H3N + H]+	C22H37NO7	Terpenoids	0.986871	Tricarboxylic acids and derivatives	0.649349
428.324	9.47	51435796	[M + H]+	C21H41N5O4	Alkaloids	0.566427	N-acyl amines	0.79865
428.41	9.506	90586680	[M + H]+	C26H53NO3	Fatty acids	0.999326	Ceramides	0.999999
429.299	9.86	41000940							942	0.656782	Hymenotamayonin G	C/C(C)=CCC1=CC([C@]([C@]23C/C=C(C)C)([H])CC[C@@](C(O4)=CC2=O)(C3=O)C[C@]4([H])C(C)(O)C)=CC(O)=C1OC	509.289	79.9895
429.3	11.245	27645964	[M + K]+	C22H46O5	Fatty acids	0.821063	Fatty alcohols	0.84963
429.3	10.426	140756096	[M + H]+	C27H40O4	Terpenoids	0.981896	Hydroxysteroids	0.753601
429.3	9.46	93012176	[M + H]+	C27H40O4	Terpenoids	0.869971	Phenols	0.55919	900	0.718794	Thr-C15:1	O=C(NC(C(O)=O)C(O)C)CCCCCCCCC=CCCCC	342.264	87.0359
429.3	8.525	23382978							2873	0.652776	4-[(E)-3-hydroxy-8,10-dimethyl-2-(methylamino)dodec-6-enyl]phenol	N/A	334.274	95.026
429.336	11.079	43006612
430.147	3.788	57647688	[M + H]+	C16H24N5O7P	Carbohydrates	0.745737	Alpha amino acids and derivatives	0.699097
430.244	6.723	79885688							2701	0.708007	Glochidone	CC(=C)C1CCC2(C1C3CCC4C(C3(CC2)C)(CCC5C4(C=CC(=O)C5(C)C)C)C)C	423.362	6.88153
430.295	10.476	50396396
431.315	10.864	480687840	[M + H]+	C27H42O4	Terpenoids	0.964874	Hydroxysteroids	0.650515
431.315	11.401	55086720	[M + H]+	C27H42O4	Terpenoids	0.996537	3-hydroxysteroids	0.553128
431.315	9.942	46329688	[M - H2O + H]+	C27H42O4	Polyketides	0.722681	Bile acids, alcohols and derivatives	0.527115
431.316	7.872	46314616	[M + H]+	C27H42O4	Terpenoids	0.802368	Hydroxysteroids	0.832901
432.274	6.875	32312412	[M + H3N + H]+	C25H37NO5	Terpenoids	0.995594	Steroid lactones	0.623431
432.368	6.274	75237448	[M + H]+	C24H49NO5	Fatty acids	0.591785	Hydroxy bile acids, alcohols and derivatives	0.983715
433.22	9.018	40190656							1941	0.707219	NCGC00347850-02_C26H42O6_2-(4a-Methyl-8-methylenedecahydro-2-naphthalenyl)-2-propanyl 6-deoxy-2-O-[(2E)-2-methyl-2-butenoyl]hexopyranoside	CC=C(C)C(=O)OC1C(O)C(O)C(C)OC1OC(C)(C)C2CCC3(C)CCCC(=C)C3C2	473.287	40.0672
433.235	7.807	34804004	[M + H]+	C21H37O7P	Fatty acids	0.999856	1-acylglycerol-3-phosphates	0.996369
433.294	9.914	120516904	[M + H]+	C26H40O5	Terpenoids	0.979405	Hydroxysteroids	0.789236
433.31	10.549	117865440	[M + H]+	C30H40O2	Terpenoids	0.99773	Triterpenoids	0.53884
433.31	11.217	148592672	[M + H]+	C30H40O2	Terpenoids	0.996062	Diterpenoids	0.578058
434.192	4.091	272110144	[M + Na]+	C17H34NO8P	Fatty acids	0.993919	Glycerophosphocholines	0.996847	168	0.885527	Spectral Match to 1-Hexadecanoyl-sn-glycero-3-phosphocholine from NIST14	N/A	518.321	84.1295
434.327	9.404	103307824	[M + H]+	C26H43NO4	Fatty acids	0.22983	Lipids and lipid-like molecules	0.633223
435.214	7.885	35284772	[M + Na]+	C25H32O5	Terpenoids	0.706714	Sesquiterpenoids	0.520675
435.287	11.945	36687796	[M + Na]+	C27H40O3	Terpenoids	0.999225	Bile acids, alcohols and derivatives	0.756703
435.326	11.179	48925584	[M + Na]+	C28H44O2	Terpenoids	0.997295	Oxosteroids	0.520392
435.326	11.848	1217799936	[M + H]+	C30H42O2	Terpenoids	0.997553	Triterpenoids	0.685553
435.326	10.846	52215552	[M + H]+	C30H42O2	Terpenoids	0.995826	Triterpenoids	0.740434
436.171	3.465	45696852	[M + Na]+	C16H32NO9P	Fatty acids	0.997955	1-acyl-sn-glycero-3-phosphocholines	0.624027	101	0.895245	Spectral Match to 1-Hexadecanoyl-sn-glycero-3-phosphocholine from NIST14	N/A	518.321	82.1502
437.23	6.867	75667272	[M + Na]+	C25H34O5	Terpenoids	0.908367	Prenol lipids	0.640952	538	0.829592	Massbank:RP007902 5?-Cholanic Acid-3?-ol-6-one|5alpha-CHOLANIC ACID-3alpha-OL-6-ONE|4-(3-hydroxy-10,13-dimethyl-6-oxo-1,2,3,4,5,7,8,9,11,12,14,15,16,17-tetradecahydrocyclopenta[a]phenanthren-17-yl)pentanoic acid	CC(CCC(=O)O)C1CCC2C1(CCC3C2CC(=O)C4C3(CCC(C4)O)C)C	391.284	45.9459
437.341	11.524	110603808	[M + H]+	C30H44O2	Terpenoids	0.998059	Triterpenoids	0.725424	2173	0.692595	OLEANOLIC ACID CollisionEnergy:205060	CC1(C)CCC2(C(=O)O)CCC3(C)C(=CCC4C5(C)CCC(O)C(C)(C)C5CCC43C)C2C1	439.357	2.01562
438.225	4.604	105400952	[M + H]+	C19H36NO8P	Fatty acids	0.995617	1-acyl-sn-glycero-3-phosphocholines	0.716343	228	0.93705	Spectral Match to Lyso-PC(16:0) from NIST14	CCCCCCCCCCCCCCCC(=O)OC[C@H](COP(=O)([O-])OCC[N+](C)(C)C)O	496.339	58.1138
438.322	8.703	156283136	[M + H]+	C19H44N5O4P	Fatty acids	0.630103	Phosphonic acid esters	0.69041
438.358	10.045	122483976
439.267	7.257	82598832	[M + H]+	C20H34N6O5	Amino acids and Peptides	0.601133	Oligopeptides	0.697521
439.283	10.931	20345154
439.284	9.849	20738836
439.284	6.583	16845168
439.357	11.974	254234720	[M + H]+	C30H46O2	Terpenoids	0.998273	Triterpenoids	0.98822	1231	0.748237	Spectral Match to Uvaol from NIST14	C[C@@H]1CC[C@@]2(CC[C@@]3(C(=CC[C@H]4[C@]3(CC[C@@H]5[C@@]4(CC[C@@H](C5(C)C)O)C)C)[C@@H]2[C@H]1C)C)CO	443.387	4.02985
440.158	5.231	42358476	[M + Na]+	C18H28ClN3O6	Amino acids and Peptides	0.605131	Alpha amino acid amides	0.56675
440.168	4.34	13854809	[M + H]+	C17H30NO10P	Fatty acids	0.969795	1-acyl-glycerol-3-phosphoserines	0.526675
440.204	3.45	31075568	[M + H]+	C18H34NO9P	Fatty acids	0.997361	Lysophosphatidylcholines	0.654364	99	0.823295	Lyso PC (16:1)	N/A	494.324	54.1194
440.204	4.258	100943576	[M + H]+	C18H34NO9P	Fatty acids	0.992271	Phosphatidylcholines	0.549082	200	0.950293	Spectral Match to 1-Stearoyl-2-hydroxy-sn-glycero-3-phosphocholine from NIST14	N/A	524.371	84.1664
440.241	4.646	239784928	[M + H]+	C19H38NO8P	Fatty acids	0.992822	Glycerophosphocholines	0.98958	221	0.785128	Spectral Match to PAF C-16 from NIST14	N/A	524.371	84.1301
440.277	8.717	565216000	[M + H]+	C20H42NO7P	Fatty acids	0.998338	Amino acids and derivatives	0.994286	826	0.765727	Spectral Match to 1-Myristoyl-2-hydroxy-sn-glycero-3-phosphoethanolamine from NIST14	N/A	426.253	14.0242
441.226	6.729	34636144	[M + Na]+	C24H34O6	Terpenoids	0.774353	Dicarboxylic acids and derivatives	0.653348
441.299	11.393	48539248							3169	0.660218	Spectral Match to Mononervonin (15c) from NIST14	N/A	441.395	0.0950012
441.299	9.869	127726504
441.299	10.891	46435796	[M + H]+	C28H40O4	Terpenoids	0.997481	Triterpenoids	0.907569
441.299	10.518	52354712
441.299	11.821	63335940	[M + H]+	C28H40O4	Terpenoids	0.992531	Triterpenoids	0.663343
441.299	7.536	208395056	[M + H]+	C28H40O4	Terpenoids	0.997784	Steroids and steroid derivatives	0.718254
441.299	6	26704812
441.3	8.269	51451716
441.3	9.378	37950076							1970	0.680526	(1S,2R,5R,6R,10R,13S,15S)-5-[(2R,3E,5R)-5,6-dimethylhept-3-en-2-yl]-6,10-dimethyl-16,17-dioxapentacyclo[13.2.2.0∩┐╜,?.0∩┐╜,?.0∩┐╜?,∩┐╜?]nonadec-18-en-13-ol	N/A	429.336	11.964
441.3	5.04	22820952
441.3	8.919	124587552							1947	0.656352	(1S,2R,5R,6R,10R,13S,15S)-5-[(2R,3E,5R)-5,6-dimethylhept-3-en-2-yl]-6,10-dimethyl-16,17-dioxapentacyclo[13.2.2.0∩┐╜,?.0∩┐╜,?.0∩┐╜?,∩┐╜?]nonadec-18-en-13-ol	N/A	429.336	11.9637
441.336	10.358	70574664	[M - H2O + H]+	C29H44O3	Terpenoids	0.990697	Triterpenoids	0.557683
442.183	4.041	11740682	[M + H]+	C19H27N3O9	Amino acids and Peptides	0.56758	Alpha amino acids and derivatives	0.715421
442.22	3.709	11651778							133	0.878378	Lyso PC (16:1)	N/A	494.324	52.1038
442.22	4.734	106985824	[M + H]+	C20H31N3O8	Amino acids and Peptides	0.662635	N-acyl-alpha amino acids and derivatives	0.836256	213	0.892756	Lyso PC (16:1)	N/A	494.324	52.104
442.316	10.409	48880136
442.316	9.983	50813844
442.426	10.647	60775272	[M + H]+	C27H55NO3	Fatty acids	0.999841	Ceramides	0.999998
443.279	10.495	29715064
443.279	6.864	40548860							2712	0.658365	Cortisol - 30.0 eV	C[C@]12CCC(=O)C=C1CC[C@@H]3[C@@H]2[C@H](C[C@]4([C@H]3CC[C@@]4(C(=O)CO)O)C)O	363.217	80.0623
443.316	10.296	97483680
443.316	6.154	49206692
443.316	11.871	427630496	[M + H]+	C28H42O4	Terpenoids	0.938543	Triterpenoids	0.74484	1220	0.701227	(1S,2R,5R,6R,10R,13S,15S)-5-[(2R,3E,5R)-5,6-dimethylhept-3-en-2-yl]-6,10-dimethyl-16,17-dioxapentacyclo[13.2.2.0∩┐╜,?.0∩┐╜,?.0∩┐╜?,∩┐╜?]nonadec-18-en-13-ol	N/A	429.336	13.9795
443.316	9.713	182966864	[M + H]+	C28H42O4	Terpenoids	0.997247	Ergostane steroids	0.649208
443.316	7.235	63071964
443.316	8.758	37228972	[M + H]+	C28H42O4	Terpenoids	0.970455	Hydroxysteroids	0.554457
443.316	11.053	142637904							3102	0.659116	(1S,2R,5R,6R,10R,13S,15S)-5-[(2R,3E,5R)-5,6-dimethylhept-3-en-2-yl]-6,10-dimethyl-16,17-dioxapentacyclo[13.2.2.0∩┐╜,?.0∩┐╜,?.0∩┐╜?,∩┐╜?]nonadec-18-en-13-ol	N/A	429.336	13.9796
443.316	5.796	30313748	[M - H2O + H]+	C28H42O4	Terpenoids	0.819809	Triterpenoids	0.708415
444.324	10.785	36890620
444.405	9.934	37744536	[M + H]+	C26H53NO4	Fatty acids	0.99951	Ceramides	0.999997
445.295	9.633	57493184
445.295	9.221	50219728
445.331	11.49	1051319744	[M + H]+	C28H44O4	Terpenoids	0.982123	Hydroxysteroids	0.714274
445.331	10.798	75648576	[M + H]+	C28H44O4	Terpenoids	0.999569	Steroid esters	0.895744
445.331	9.47	138749888	[M + H]+	C28H44O4	Terpenoids	0.90913	Hydroxysteroids	0.803246
447.31	11.651	59446944	[M + H]+	C27H42O5	Terpenoids	0.976262	Hydroxysteroids	0.657183
447.31	9.239	49928068	[M + H]+	C27H42O5	Terpenoids	0.725243	Hydroxysteroids	0.50485
447.756	3.391	17738806
448.327	8.507	45599444	[M + H]+	C23H45NO7	Fatty acids	0.995364	Alpha amino acids	0.994081
449.23	8.032	34507960
449.266	11.365	36060712	[M + Na]+	C27H38O4	Terpenoids	0.97773	Dicarboxylic acids and derivatives	0.704819
449.305	8.995	92428888
449.305	10.204	50863492	[M + Na]+	C28H42O3	Terpenoids	0.983073	Ergostane steroids	0.522308
449.305	8.418	92996400	[M + H]+	C30H40O3	Terpenoids	0.99203	Triterpenoids	0.920249
449.305	9.442	78576360	[M + Na]+	C28H42O3	Terpenoids	0.974061	Ergostane steroids	0.507664
449.326	9.941	75328824	[M + H]+	C27H44O5	Terpenoids	0.993049	Triterpenoids	0.646311
450.187	3.959	496660128	[M + Na]+	C17H34NO9P	Fatty acids	0.998011	Glycerophosphocholines	0.999036	158	0.894504	Spectral Match to 1-Stearoyl-2-hydroxy-sn-glycero-3-phosphocholine from NIST14	CCCCCCCCCCCCCCCCCC(=O)OC[C@H](COP(=O)([O-])OCC[N+](C)(C)C)O	546.352	96.1656
450.262	6.627	85596368	[M + H]+	C21H40NO7P	Fatty acids	0.992762	Amino acids and derivatives	0.971639
451.209	6.514	35172160	[M + Na]+	C25H32O6	Terpenoids	0.899922	Benzene and substituted derivatives	0.765281
451.321	8.538	71607320
451.321	10.537	330058688	[M + Na]+	C28H44O3	Terpenoids	0.991286	Triterpenoids	0.845897
451.321	9.319	140053872	[M + H]+	C30H42O3	Terpenoids	0.998303	Triterpenoids	0.988548
451.321	9.874	48689624	[M + Na]+	C28H44O3	Terpenoids	0.974791	Triterpenoids	0.823645
451.321	8.906	69233976
451.376	8.473	49772280	[M + H]+	C24H46N6O2	Alkaloids	0.130418	Alpha amino acid amides	0.547305
452.202	4.103	39517792							181	0.681916	Spectral Match to 1-Stearoyl-2-hydroxy-sn-glycero-3-phosphocholine from NIST14	CCCCCCCCCCCCCCCCCC(=O)OC[C@H](COP(=O)([O-])OCC[N+](C)(C)C)O	546.352	94.1499
452.241	5.344	21927880							307	0.89355	Spectral Match to 1-Stearoyl-2-hydroxy-sn-glycero-3-phosphocholine from NIST14	N/A	524.371	72.1301
452.277	8.523	318273120	[M + H]+	C21H42NO7P	Fatty acids	0.996486	Amino acids and derivatives	0.986839	785	0.669228	Spectral Match to 1-(9Z-Octadecenoyl)-sn-glycero-3-phosphoethanolamine from NIST14	CCCCCCCC/C=CCCCCCCCC(=O)OC[C@H](COP(=O)(O)OCCN)O	480.308	28.0307
452.337	9.115	682176576	[M + H]+	C27H41N5O	Alkaloids	0.978531	Aminopyrimidines and derivatives	0.61426
452.337	10.063	47929724
453.225	7.087	65376092	[M + Na]+	C25H34O6	Terpenoids	0.929426	Sesquiterpenoids	0.716165
453.298	10.879	382206208	[M + Na]+	C23H38N6O2	Alkaloids	0.900015	Amino acids and derivatives	0.531241
453.336	10.849	610434752	[M + H]+	C30H44O3	Terpenoids	0.999557	Triterpenoids	0.98426
453.336	11.181	46509504
453.336	8.183	32248002
453.336	11.91	66724860	[M + H]+	C30H44O3	Terpenoids	0.998568	Triterpenoids	0.989855
453.336	10.137	40801864	[M + H]+	C30H44O3	Terpenoids	0.999767	Triterpenoids	0.984976
454.221	4.705	27735730	[M + H]+	C15H32N7O7P	Carbohydrates	0.664756	Amino acids and derivatives	0.614779	246	0.930203	Spectral Match to 1-Stearoyl-2-hydroxy-sn-glycero-3-phosphocholine from NIST14	N/A	524.371	70.1508
454.293	9.284	1273628032	[M + H]+	C21H44NO7P	Fatty acids	0.998499	Amino acids and derivatives	0.993091	878	0.882086	Spectral Match to 1-Palmitoyl-2-hydroxy-sn-glycero-3-phosphoethanolamine from NIST14	N/A	454.293	9.16e-05
454.301	10.877	109525536
454.331	11.294	36758696
454.353	9.583	300161024	[M - H2O + H]+	C26H47NO5	Fatty acids	0.451413	N-acyl amines	0.899661
455.279	7.811	31068112
455.279	8.299	86887344							758	0.740997	Celastrol	N/A	451.284	3.99533
455.279	6.023	22374252	[M + H]+	C28H38O5	Terpenoids	0.982251	Withanolides and derivatives	0.963645
455.315	9.869	50551036
455.316	8.208	40499976
455.316	7.659	44057216	[M - H2O + H]+	C29H42O4	Terpenoids	0.966947	Triterpenoids	0.7454
455.316	10.657	25702740
455.352	10.478	38168420	[M + H]+	C30H46O3	Terpenoids	0.999621	Triterpenoids	0.980645
456.236	4.863	70548192							267	0.72406	Lyso PC (20:5)	N/A	542.324	86.0882
456.332	10.987	246461952	[M + H]+	C25H45NO6	Amino acids and Peptides	0.62952	Amino acids and derivatives	0.614062
456.441	10.207	64077656	[M + H]+	C28H57NO3	Fatty acids	0.999585	Long-chain ceramides	0.532485
457.294	7.335	13154630
457.295	10.981	171917792	[M + H]+	C28H40O5	Terpenoids	0.953024	Benzenoids	0.663485
457.295	9.219	122055368
457.295	7.983	99651920	[M + H]+	C28H40O5	Terpenoids	0.926841	Hydroxysteroids	0.549944
457.295	10.045	67067556
457.295	8.678	57265984
457.331	9.169	107825696	[M + H]+	C29H44O4	Terpenoids	0.991464	Bile acids, alcohols and derivatives	0.543134
457.331	10.703	58147312	[M + H]+	C29H44O4	Terpenoids	0.943686	1-hydroxy-2-unsubstituted benzenoids	0.550757	3044	0.663276	gmelinol	N/A	441.131	16.2003
458.215	3.633	24705032	[M + H]+	C20H31N3O9	Amino acids and Peptides	0.710704	Alpha amino acid esters	0.636227	127	0.938739	Lyso PC (16:1)	N/A	494.324	36.1089
458.348	9.925	40056084	[M + H]+	C25H47NO6	Amino acids and Peptides	0.645825	Alpha amino acids and derivatives	0.609661
459.31	11.456	403647936	[M + H]+	C28H42O5	Terpenoids	0.998289	Steroids and steroid derivatives	0.6965
459.31	10.777	35366680
459.311	7.853	134122120	[M + H]+	C28H42O5	Terpenoids	0.957812	Steroids and steroid derivatives	0.826278
459.311	9.879	129510976	[M + H]+	C28H42O5	Terpenoids	0.933725	Hydroxysteroids	0.588251
459.311	5.04	63629496	[M + H]+	C28H42O5	Terpenoids	0.999652	Ecdysteroids	0.958469
459.311	5.689	38510928	[M + H]+	C28H42O5	Terpenoids	0.989129	Ergostane steroids	0.657007
459.311	6.43	52333120
459.311	8.336	43262432	[M + H]+	C28H42O5	Terpenoids	0.971378	Triterpenoids	0.761527
459.347	10.358	85843664	[M + H]+	C29H46O4	Terpenoids	0.96577	Oxosteroids	0.703653
459.347	8.275	44121948
460.207	4.692	19567642	[M + Na]+	C19H36NO8P	Fatty acids	0.996365	1-acyl-sn-glycero-3-phosphocholines	0.731994	230	0.773725	Spectral Match to 1-Stearoyl-2-hydroxy-sn-glycero-3-phosphocholine from NIST14	CCCCCCCCCCCCCCCCCC(=O)OC[C@H](COP(=O)([O-])OCC[N+](C)(C)C)O	546.352	86.1448
460.342	11.629	153216768	[M + H3N + H]+	C28H45NO4	Terpenoids	0.986175	Triterpenoids	0.705303
460.342	9.713	55498400	[M + H3N + H]+	C28H45NO4	Terpenoids	0.994675	Hydroxysteroids	0.707061
460.412	5.249	168023120	[M + H]+	C26H49N7	Alkaloids	0.907453	Tertiary alkylarylamines	0.504379
461.29	9.295	22168940	[M - H2O + H]+	C27H40O6	Terpenoids	0.648451	Diterpenoids	0.783627
461.325	10.844	270258336	[M + H]+	C28H44O5	Terpenoids	0.976068	3-hydroxysteroids	0.638488
461.326	6.887	49033812	[M + H]+	C28H44O5	Terpenoids	0.847703	Spirostanes and derivatives	0.650189
461.326	9.102	72199248	[M + H]+	C28H44O5	Terpenoids	0.994754	Ecdysteroids	0.999254
461.326	9.593	145842624	[M + H]+	C28H44O5	Terpenoids	0.815019	Bile acids, alcohols and derivatives	0.523055
461.326	10.03	122010816	[M - H2O + H]+	C28H44O5	Terpenoids	0.648359	Cholesterols and derivatives	0.663007
461.326	6.208	85623136	[M + H]+	C28H44O5	Terpenoids	0.981159	Ecdysteroids	0.597074
461.326	5.796	46366948	[M - H2O + H]+	C28H44O5	Terpenoids	0.999443	Cholesterols and derivatives	0.987746
462.187	4.237	17238838	[M + Na]+	C18H34NO9P	Fatty acids	0.998244	Lysophosphatidylcholines	0.620831	202	0.816671	Spectral Match to 1-Stearoyl-2-hydroxy-sn-glycero-3-phosphocholine from NIST14	CCCCCCCCCCCCCCCCCC(=O)OC[C@H](COP(=O)([O-])OCC[N+](C)(C)C)O	546.352	84.1655
462.223	4.674	51162160	[M + Na]+	C19H38NO8P	Fatty acids	0.997587	1-acyl-sn-glycero-3-phosphocholines	0.806571	239	0.885961	Spectral Match to 1-Stearoyl-2-hydroxy-sn-glycero-3-phosphocholine from NIST14	CCCCCCCCCCCCCCCCCC(=O)OC[C@H](COP(=O)([O-])OCC[N+](C)(C)C)O	546.352	84.1292
462.259	8.76	44100948	[M + Na]+	C20H42NO7P	Fatty acids	0.998155	Amino acids and derivatives	0.993085	830	0.847202	Spectral Match to 1-Palmitoyl-2-hydroxy-sn-glycero-3-phosphoethanolamine from NIST14	CCCCCCCCCCCCCCCC(=O)OC[C@H](COP(=O)(O)OCCN)O	476.273	14.0139
463.342	8.471	53956568	[M + H]+	C28H46O5	Terpenoids	0.995219	Cholesterols and derivatives	0.6251
464.202	4.731	29499882	[M + Na]+	C18H36NO9P	Fatty acids	0.998933	1-acyl-sn-glycero-3-phosphocholines	0.512737	251	0.801987	Spectral Match to 1-Stearoyl-2-hydroxy-sn-glycero-3-phosphocholine from NIST14	CCCCCCCCCCCCCCCCCC(=O)OC[C@H](COP(=O)([O-])OCC[N+](C)(C)C)O	546.352	82.1499
464.373	10.196	63608068	[M + O + H]+	C28H49NO4	Fatty acids	0.947564	Long-chain ceramides	0.569218
465.261	11.618	71047928	[M + Na]+	C27H38O5	Terpenoids	0.753634	Diterpenoids	0.761589
465.298	10.473	30605462
465.298	11.153	38719764	[M + H]+	C30H40O4	Terpenoids	0.995881	Triterpenoids	0.677948
465.298	9.713	311541888	[M + H]+	C30H40O4	Terpenoids	0.997075	Triterpenoids	0.874411
465.3	9.018	64499204
465.336	10.723	43545396	[M + H]+	C31H44O3	Terpenoids	0.999732	Triterpenoids	0.92814
465.336	9.994	120819192	[M + H]+	C31H44O3	Terpenoids	0.999812	Triterpenoids	0.982163
465.336	11.83	70561384	[M + H]+	C31H44O3	Terpenoids	0.996988	Triterpenoids	0.829465
466.22	4.521	45760352	[M + H]+	C20H36NO9P	Fatty acids	0.998114	1-acyl-sn-glycero-3-phosphocholines	0.506181	224	0.93068	Lyso PC (16:1)	N/A	494.324	28.104
466.257	6.777	114280816	[M + H]+	C21H40NO8P	Fatty acids	0.99602	Amino acids and derivatives	0.990961	524	0.668408	PE(18:2/0:0); [M+H]+ C23H45N1O7P1	N/A	478.293	12.0369
466.353	9.473	65967660	[M + H]+	C23H43N7O3	Amino acids and Peptides	0.525347	N-acyl-alpha amino acids and derivatives	0.594923
467.277	9.639	30046808
467.277	10.036	47787976
467.278	9.176	48003688
467.313	11.324	136181952	[M + H]+	C25H42N2O6	Amino acids and Peptides	0.565417	N-acyl-alpha amino acids and derivatives	0.786947
467.313	10.959	88943376
467.314	10.573	229098736	[M + Na]+	C28H44O4	Terpenoids	0.846753	Steroids and steroid derivatives	0.644714
467.315	10.153	96451712							2016	0.689778	Sumaresinolic acid CollisionEnergy:102040	CC1(C)CCC2(C(=O)O)CCC3(C)C(=CCC4C5(C)CCC(O)C(C)(C)C5C(O)CC43C)C2C1	455.352	11.9636
467.315	8.357	88786864							1881	0.805477	Spectral Match to 1-Stearoyl-2-hydroxy-sn-glycero-3-phosphocholine from NIST14	N/A	524.371	57.0554
467.315	9.434	240664624
467.316	9.049	166442720
467.316	7.817	18548544
467.373	9.03	118523136
468.235	4.258	19515638	[M + H]+	C20H38NO9P	Fatty acids	0.996723	1-acyl-sn-glycero-3-phosphocholines	0.718106	199	0.905195	Spectral Match to 1-Stearoyl-2-hydroxy-sn-glycero-3-phosphocholine from NIST14	N/A	524.37	56.1342
468.236	5.052	194255936	[M + H]+	C16H34N7O7P	Carbohydrates	0.609181	Glycosylamines	0.760993	270	0.939752	Spectral Match to PAF C-16 from NIST14	N/A	524.371	56.1352
468.236	5.572	57123960	[M + H]+	C20H38NO9P	Fatty acids	0.997636	1-acyl-sn-glycero-3-phosphocholines	0.503236	339	0.924775	Spectral Match to 1-Stearoyl-2-hydroxy-sn-glycero-3-phosphocholine from NIST14	N/A	524.37	56.1342
468.308	9.823	153474256	[M + H]+	C22H46NO7P	Fatty acids	0.998756	Amino acids and derivatives	0.993164	950	0.818053	Spectral Match to 1-Myristoyl-2-hydroxy-sn-glycero-3-phosphoethanolamine from NIST14	N/A	426.253	42.0555
469.292	10.433	39997476
469.295	6.52	17199870
469.295	7.512	49043576	[M + H]+	C29H40O5	Terpenoids	0.967402	Hydroxysteroids	0.625008
469.331	10.925	41045488	[M + H]+	C30H44O4	Terpenoids	0.996926	Triterpenoids	0.968717
469.331	8.434	127590888
469.331	11.68	38082176
469.331	9.854	120329000	[M + H]+	C30H44O4	Terpenoids	0.923719	Triterpenoids	0.90161
469.331	8.063	58094984							1837	0.658008	Ursolic acid CollisionEnergy:102040	CC1CCC2(C(=O)O)CCC3(C)C(=CCC4C5(C)CCC(O)C(C)(C)C5CCC43C)C2C1C	457.368	11.9633
469.331	9.059	56435656							1950	0.71403	Ursolic acid CollisionEnergy:102040	CC1CCC2(C(=O)O)CCC3(C)C(=CCC4C5(C)CCC(O)C(C)(C)C5CCC43C)C2C1C	457.368	11.9632
469.352	11.682	101832272
469.352	10.409	71667488	[M + H]+	C27H48O6	Fatty acids	0.992938	1,2-diacylglycerols	0.80827
470.178	4.953	12078025	[M + H]+	C19H28N5O7P	Alkaloids	0.807134	6-aminopurines	0.926633
470.215	4.174	17898996	[M + H]+	C19H36NO10P	Fatty acids	0.999039	Glycerophosphocholines	0.999419	196	0.904347	Spectral Match to 1-Stearoyl-2-hydroxy-sn-glycero-3-phosphocholine from NIST14	N/A	524.37	54.155
470.348	11.425	56400128	[M + H]+	C26H47NO6	Amino acids and Peptides	0.72837	Alpha amino acids and derivatives	0.967283	1141	0.685449	Cer(d18:0/18:0); [M+H]+ C36H74N1O3	N/A	568.567	98.2194
470.456	11.315	57703576	[M + H]+	C29H59NO3	Fatty acids	0.999819	Long-chain ceramides	0.506885
471.163	3.79	37606172
471.273	8.794	57815768
471.274	9.706	34896256
471.309	9.933	178871520	[M + H]+	C29H42O5	Terpenoids	0.970725	Steroid esters	0.738986
471.31	8.895	248430752	[M + H]+	C29H42O5	Terpenoids	0.983582	Triterpenoids	0.880312	849	0.662472	Uzarigenin	C[C@]12CC[C@@H](C[C@@H]1CC[C@@H]3[C@@H]2CC[C@]4([C@@]3(CC[C@@H]4C5=CC(=O)OC5)O)C)O	375.25	96.0606
471.347	8.185	65524480	[M + H]+	C30H46O4	Terpenoids	0.999368	Triterpenoids	0.992509
471.347	9.227	438915616	[M + H]+	C30H46O4	Terpenoids	0.986975	Triterpenoids	0.566399	894	0.68704	Oleanolic acid - 40.0 eV	C[C@]12CC[C@@H](C([C@@H]1CC[C@@]3([C@@H]2CC=C4[C@]3(CC[C@@]5([C@H]4CC(CC5)(C)C)C(=O)O)C)C)(C)C)O	457.368	13.9789
472.315	8.919	80883776
472.363	9.583	72740608	[M + H]+	C26H49NO6	Fatty acids	0.481651	N-acyl amines	0.760713
473.289	9.852	144599072	[M + Na]+	C26H42O6	Terpenoids	0.937605	3-hydroxysteroids	0.734729
473.289	5.255	28088800
473.29	8.812	64658264	[M + H]+	C28H40O6	Terpenoids	0.837648	Dicarboxylic acids and derivatives	0.699593
473.29	7.602	31063948
473.29	9.233	44370084
473.29	7.164	8610388
473.326	9.65	35331544	[M + H]+	C29H44O5	Terpenoids	0.877814	Hydroxysteroids	0.68028
473.326	7.608	29060710
473.326	8.919	255106416	[M + H]+	C27H42N3O4	Terpenoids	0.390311	Alpha amino acids and derivatives	0.76909
473.326	10.718	26859156
474.33	8.919	80672296	[M + H]+	C22H43N5O6	Amino acids and Peptides	0.91566	Alpha amino acid esters	0.503208
475.304	10.475	29856576
475.305	8.063	47605944
475.305	9.9	136597712	[M + H]+	C28H42O6	Terpenoids	0.869965	Benzenoids	0.835342
475.305	9.24	213705312	[M + H]+	C28H42O6	Terpenoids	0.836723	Bile acids, alcohols and derivatives	0.646867	879	0.746744	Spectral Match to 1-Hexadecanoyl-sn-glycero-3-phosphoethanolamine from NIST14	N/A	476.275	0.969482
475.305	5.07	50350432
475.305	6.001	84391496
475.306	6.99	33881820
475.342	10.411	42586512	[M + Na]+	C27H48O5	Terpenoids	0.997051	Ecdysteroids	0.997198
476.275	9.287	92878680	[M + Na]+	C21H44NO7P	Fatty acids	0.998555	Amino acids and derivatives	0.992404	882	0.901264	Spectral Match to 1-Palmitoyl-2-hydroxy-sn-glycero-3-phosphoethanolamine from NIST14	CCCCCCCCCCCCCCCC(=O)OC[C@H](COP(=O)(O)OCCN)O	476.273	0.00183105
476.277	7.179	279594432	[M + H]+	C23H42NO7P	Fatty acids	0.999255	Amino acids and derivatives	0.850324	569	0.744301	PE(18:1/0:0); [M+H]+ C23H47N1O7P1	N/A	480.309	4.03186
476.337	11.618	8861968	[M + H]+	C28H45NO5	Terpenoids	0.423337	Alpha amino acids and derivatives	0.814404
476.337	9.854	133979088	[M + H3N + H]+	C28H45NO5	Terpenoids	0.969429	Oxosteroids	0.531474
477.261	8.332	78028856	[M + Na]+	C28H38O5	Terpenoids	0.918491	Cyclohexenones	0.500219
477.262	7.595	26796860	[M + H]+	C25H36N2O7	Amino acids and Peptides	0.889877	Alpha amino acids and derivatives	0.588701
477.321	5.068	26139472
477.321	5.576	35300932
477.321	6.001	18358710
478.293	8.865	1274210176	[M + H]+	C23H44NO7P	Fatty acids	0.99859	Amino acids and derivatives	0.941193	816	0.764539	Massbank:RP026103 1-palmitoyl-2-hydroxy-sn-glycero-3-phosphoethanolamine|1-palmitoyl-sn-glycero-3-phosphoethanolamine|2-azaniumylethyl [(2R)-3-hexadecanoyloxy-2-hydroxypropyl] phosphate	[H][C@@](O)(COC(=O)CCCCCCCCCCCCCCC)COP(O)(=O)OCCN	454.293	23.9999
478.293	7.626	54848996	[M + H]+	C23H44NO7P	Fatty acids	0.999271	Amino acids and derivatives	0.968095	656	0.786716	Spectral Match to 1-(9Z-Octadecenoyl)-sn-glycero-3-phosphoethanolamine from NIST14	CCCCCCCC/C=CCCCCCCCC(=O)OC[C@H](COP(=O)(O)OCCN)O	480.308	2.01498
479.276	11.001	378387552	[M + Na]+	C28H40O5	Terpenoids	0.992583	Prenol lipids	0.757155
479.277	9.456	101807384	[M + H]+	C26H34N6O3	Alkaloids	0.96787	Benzene and substituted derivatives	0.852353
479.277	7.929	109432568	[M + Na]+	C28H40O5	Terpenoids	0.853249	Benzenoids	0.599754
479.277	6.422	47291356
479.313	10.549	53816052	[M + H]+	C31H42O4	Terpenoids	0.998674	Triterpenoids	0.685944
479.315	8.382	27109016
479.316	9.532	267063952	[M + H]+	C32H38N4	Alkaloids	0.993467	Benzenoids	0.764835
480.309	9.426	262202064	[M + H]+	C23H46NO7P	Fatty acids	0.998313	Amino acids and derivatives	0.973665	901	0.682148	Spectral Match to 1-(9Z-Octadecenoyl)-sn-glycero-3-phosphoethanolamine from NIST14	CCCCCCCC/C=CCCCCCCCC(=O)OC[C@H](COP(=O)(O)OCCN)O	480.308	0.000549316
481.292	11.519	1381961728	[M + Na]+	C28H42O5	Terpenoids	0.858146	Steroids and steroid derivatives	0.738271
481.293	9.861	251488352
481.293	8.279	299179040
481.293	7.859	150556560	[M + Na]+	C28H42O5	Terpenoids	0.928812	Triterpenoids	0.760084
481.293	6.481	41023092
481.293	6	36491648
481.293	8.94	141993104	[M + H]+	C30H40O5	Terpenoids	0.984783	Triterpenoids	0.822516
481.294	9.384	65786588	[M + Na]+	C28H42O5	Terpenoids	0.683699	Hydroxysteroids	0.573843
481.329	10.644	28031370	[M + H]+	C27H40N6O2	Alkaloids	0.929901	Amino acids and derivatives	0.534436
481.331	9.836	160806160	[M + H]+	C31H44O4	Terpenoids	0.996819	Triterpenoids	0.818983
481.331	10.232	27624796	[M + H]+	C31H44O4	Terpenoids	0.996534	Triterpenoids	0.911962
481.331	8.704	112293696	[M + H]+	C31H44O4	Terpenoids	0.996705	Triterpenoids	0.810614
482.214	4.364	81825472	[M + H]+	C21H32N5O6P	Alkaloids	0.190364	Phosphocholines	0.790071	188	0.918816	Lyso PC (22:6)	N/A	568.339	86.1239
482.324	10.39	123371888	[M + H]+	C23H48NO7P	Fatty acids	0.998809	Amino acids and derivatives	0.993644	1030	0.730925	Spectral Match to 1-Palmitoyl-2-hydroxy-sn-glycero-3-phosphoethanolamine from NIST14	N/A	454.293	28.0312
482.324	8.845	771286208	[M + H]+	C23H48NO7P	Fatty acids	0.997459	1-acyl-sn-glycero-3-phosphocholines	0.945158	839	0.940253	Lyso PC (16:1)	N/A	494.324	11.9998
483.273	6.839	19251152
483.274	3.513	20383928
483.308	10.869	127282056	[M + Na]+	C28H44O5	Terpenoids	0.985281	Steroid acids	0.504231
483.308	11.779	47523596
483.308	10.296	137313200	[M + Na]+	C28H44O5	Terpenoids	0.989983	Triterpenoids	0.683012
483.309	9.464	160719504							880	0.694037	Gitoxigenin CollisionEnergy:205060	CC12CCC(O)CC1CCC1C2CCC2(C)C(C3=CC(=O)OC3)C(O)CC12O	413.23	70.0786
483.31	7.035	166562592	[M + Na]+	C28H44O5	Polyketides	0.820812	Diterpenoids	0.519495
483.31	8.691	155574368	[M + H]+	C30H42O5	Terpenoids	0.976521	Triterpenoids	0.910752
483.31	7.326	7351195
483.31	8.123	85565896	[M + H]+	C30H42O5	Terpenoids	0.982328	Triterpenoids	0.838123
483.347	10.329	59291648	[M + H]+	C31H46O4	Terpenoids	0.992657	Triterpenoids	0.863335
483.368	10.253	66007544	[M + H]+	C28H50O6	Fatty acids	0.995336	Tricarboxylic acids and derivatives	0.882249
483.368	11.558	300817408	[M + H]+	C28H50O6	Fatty acids	0.991184	Triacylglycerols	0.917224
483.369	10.662	58840196	[M + H]+	C28H50O6	Fatty acids	0.996445	1,2-diacylglycerols	0.751705
484.23	4.039	78219040	[M + H]+	C20H38NO10P	Fatty acids	0.999251	Lysophosphatidylcholines	0.554292	172	0.877262	Lyso PC (22:6)	N/A	568.339	84.1083
484.231	4.657	11482668	[M + H]+	C20H38NO10P	Fatty acids	0.998548	Glycerophosphocholines	0.996734
484.237	7.572	25464158
484.267	6.862	43988600	[M + H]+	C23H37N3O8	Amino acids and Peptides	0.737058	N-acyl-alpha amino acids	0.576734
484.267	8.931	411766336	[M + H]+	C21H42NO9P	Fatty acids	0.996758	1-acyl-glycerol-3-phosphoserines	0.991202	856	0.67456	PS(18:0/0:0); [M+H]+ C24H49N1O9P1	N/A	526.315	42.0475
484.363	11.887	53807404	[M + H]+	C27H49NO6	Amino acids and Peptides	0.684651	Amino acids and derivatives	0.675445
485.29	8.574	116491368	[M + H]+	C29H40O6	Terpenoids	0.951623	Steroid esters	0.731328
485.324	11.49	46586988	[M + Na]+	C28H46O5	Terpenoids	0.988633	Hydroxysteroids	0.953912
485.325	7.095	46459496
485.326	9.294	98776880
485.326	8.497	71944576
485.326	7.715	76119992	[M + H]+	C30H44O5	Terpenoids	0.841726	Triterpenoids	0.710514
486.379	11.568	40423628	[M + H]+	C27H51NO6	Amino acids and Peptides	0.607305	Fatty Acyls	0.567137
487.157	3.724	23522312	[M + H]+	C21H22N6O8	Carbohydrates	0.984267	Purine nucleosides	0.967902
487.304	10.152	156386640		C27H44O6
487.342	8.975	25156166
487.342	8.028	189545328	[M + H]+	C30H46O5	Terpenoids	0.999904	Triterpenoids	0.996515	711	0.660671	Oleanolic acid - 40.0 eV	C[C@]12CC[C@@H](C([C@@H]1CC[C@@]3([C@@H]2CC=C4[C@]3(CC[C@@]5([C@H]4CC(CC5)(C)C)C(=O)O)C)C)(C)C)O	457.368	29.9738
487.342	7.355	76907648	[M + H]+	C30H46O5	Terpenoids	0.97927	Triterpenoids	0.950063
488.345	7.618	68119800	[M - H2O + H]+	C25H47N2O7	Polyketides	0.985259	Alpha amino acid amides	0.679531
489.284	6.682	39183148
489.285	7.409	27644288
489.285	6.021	26343650
489.357	11.361	25156244
490.218	5.086	40272016
491.3	5.505	47820080	[M + H]+	C28H42O7	Polyketides	0.691529	Hydroxy fatty acids	0.575633
491.3	6.495	20948396
492.272	7.347	126246160	[M + H]+	C23H42NO8P	Fatty acids	0.997056	Amino acids and derivatives	0.946063
492.332	9.233	51833956	[M + H]+	C28H45NO6	Alkaloids	0.784826	Isoindoles	0.790541
492.332	8.689	58948800
492.368	10.48	40139452	[M + H]+	C29H49NO5	Terpenoids	0.711219	Ecdysteroids	0.713763
493.256	8.792	102647592		C28H38O6
493.294	9.212	34618464
493.331	11.217	193820608	[M - H2O + H]+	C32H44O4	Terpenoids	0.99841	Triterpenoids	0.983366
493.331	10.552	38961208	[M + H]+	C32H44O4	Terpenoids	0.993892	Triterpenoids	0.888119
493.332	10.013	94583776	[M - H2O + H]+	C32H44O4	Terpenoids	0.990571	Triterpenoids	0.979924
494.288	7.83	39602272	[M + H]+	C23H44NO8P	Fatty acids	0.997655	Amino acids and derivatives	0.969443
494.288	7.225	33055926
494.324	8.594	307175712	[M + H]+	C24H48NO7P	Fatty acids	0.990001	Lysophosphatidylcholines	0.919171	798	0.954854	Spectral Match to 1-Stearoyl-2-hydroxy-sn-glycero-3-phosphocholine from NIST14	N/A	524.371	30.0468
495.251	11.007	23936878	[M + K]+	C28H40O5	Terpenoids	0.998095	Steroid esters	0.680583
495.272	8.049	94359456							1821	0.687255	Massbank: Cymarin	C(OC(C([H])([H])1)([H])C(O[H])([H])C([H])(OC1(OC([H])(C([H])([H])2)C(C(O[H])(C([H])([H])6)C(C(C5(C6([H])[H])[H])([H])C([H])([H])C(C(C5(O[H])3)(C([H])([H])[H])C(C(=C([H])4)C(OC(=O)4)([H])[H])(C([H])([H])C3([H])[H])[H])([H])[H])(C([H])=O)C([H])([H])2)([H])[H])[H])C([H])([H])[H])([H])([H])[H]	549.306	54.0341
495.272	7.596	76850600	[M + Na]+	C28H40O6	Terpenoids	0.97515	Steroid lactones	0.542459	1791	0.694808	Stachybotrysin B	CC1(C)[C@H](OC(C)=O)CC[C@]([C@@]1([H])CC[C@H]2C)(C)[C@]32CC4=C(O)C=C(CO)C(C=O)=C4O3&gt;&gt;	429.228	66.0439
495.272	6.632	16363392
495.272	9.86	79354640	[M + Na]+	C28H40O6	Polyketides	0.417751	Anisoles	0.539767
495.308	11.303	28402560
495.308	10.688	35894064
495.309	9.447	70598960	[M + Na]+	C29H44O5	Terpenoids	0.926919	Hydroxysteroids	0.582879
495.347	10.969	35051772	[M + H]+	C32H46O4	Terpenoids	0.998502	Triterpenoids	0.975235
495.347	11.848	1293276288	[M + H]+	C32H46O4	Terpenoids	0.998558	Triterpenoids	0.838172
495.347	11.516	78884072	[M + H]+	C32H46O4	Terpenoids	0.999796	Triterpenoids	0.980658
497.266	11.519	106465840	[M + K]+	C28H42O5	Terpenoids	0.968952	Steroids and steroid derivatives	0.753511	1212	0.819398	Spectral Match to Nonaethylene glycol from NIST14	N/A	415.25	82.0164
497.288	9.207	190375104	[M + H]+	C30H40O6	Terpenoids	0.986104	Triterpenoids	0.796884
497.288	8.29	115459856
497.288	6.034	30343636	[M + H]+	C30H40O6	Terpenoids	0.99401	Triterpenoids	0.599682
497.288	6.489	66649640	[M + Na]+	C28H42O6	Terpenoids	0.632764	Hydroxysteroids	0.73901
497.324	10.399	139956224	[M + Na]+	C29H46O5	Terpenoids	0.998665	Triterpenoids	0.771066
497.324	11.381	32581108	[M + Na]+	C29H46O5	Fatty acids	0.724552	Fatty acid esters	0.735841
497.326	9.843	131424464	[M + H]+	C31H44O5	Terpenoids	0.988077	Steroid esters	0.856604
498.283	9.583	1206176000	[M + H]+	C22H44NO9P	Fatty acids	0.993486	1-acyl-glycerol-3-phosphoserines	0.972518	908	0.794226	Spectral Match to 1-Palmitoyl-2-hydroxy-sn-glycero-3-phosphoethanolamine from NIST14	N/A	454.293	43.9897
499.267	11.427	53564744	[M + Na]+	C27H40O7	Terpenoids	0.994891	Hydroxysteroids	0.837718
499.303	4.396	66676564		C28H44O6
499.303	10.526	116644672
499.303	10.153	59136100	[M + Na]+	C28H44O6	Terpenoids	0.996059	Hydroxysteroids	0.623796
499.304	9.833	34728520
499.305	7.533	40752456
499.342	9.238	77012784	[M + Na]+	C29H48O5	Terpenoids	0.921676	Hydroxy bile acids, alcohols and derivatives	0.631397
499.342	9.654	32596188	[M + H]+	C31H46O5	Terpenoids	0.99731	Triterpenoids	0.946776
499.342	8.727	85593720	[M + H]+	C31H46O5	Terpenoids	0.969695	Triterpenoids	0.688403
500.275	8.865	88273072	[M + Na]+	C23H44NO7P	Fatty acids	0.996863	Amino acids and derivatives	0.943691	847	0.884051	Spectral Match to 1-Palmitoyl-2-hydroxy-sn-glycero-3-phosphoethanolamine from NIST14	CCCCCCCCCCCCCCCC(=O)OC[C@H](COP(=O)(O)OCCN)O	476.273	24.0018
500.306	10.526	36440336
501.274	11.815	48580212	[M + Na]+	C24H39ClN6O2	Alkaloids	0.521313	Aryl chlorides	0.501881
501.319	11.319	76404768	[M + Na]+	C28H46O6	Terpenoids	0.997118	Steroid acids	0.550773
501.319	10.03	108968392		C28H46O6
501.32	5.796	19689746
501.321	7.655	45470768
501.321	6.885	29127900
501.321	8.676	43539368	[M + H]+	C30H44O6	Terpenoids	0.991162	Triterpenoids	0.83205
502.459	6.379	243270720	[M + H]+	C29H55N7	Alkaloids	0.728364	Pyrimidines and pyrimidine derivatives	0.771574
504.306	8.839	97021504	[M + Na]+	C23H48NO7P	Fatty acids	0.998003	1-acyl-sn-glycero-3-phosphocholines	0.938507	840	0.920403	Spectral Match to 1-Hexadecanoyl-sn-glycero-3-phosphocholine from NIST14	N/A	518.321	14.0148
505.168	3.698	22486124	[M + H]+	C18H33O14P	Fatty acids	0.981556	1-acyl-sn-glycerol-3-phosphoinositols	0.925441
505.314	10.037	94761136		C27H46O7
506.212	4.053	12787020	[M + Na]+	C23H29N7O5	Alkaloids	0.0942178	Amino acids and derivatives	0.950684
506.311	6.759	35102796	[M + H]+	C28H43NO7	Terpenoids	0.818212	Isoindolones	0.569082
507.295	5.53	19860528
507.309	8.62	22577780	[M + Na]+	C30H44O5	Terpenoids	0.94776	Oxosteroids	0.509989
507.31	9.532	81503920	[M + H]+	C28H38N6O3	Alkaloids	0.798469	Xanthines	0.664682
508.267	6.903	37381524	[M + H]+	C23H42NO9P	Fatty acids	0.996718	Glycerophosphoserines	0.504993	540	0.783895	Spectral Match to 1-Octadecyl-2-acetyl-sn-glycero-3-phosphocholine from NIST14	N/A	552.402	44.135
508.303	6.818	216514816	[M + H]+	C24H46NO8P	Fatty acids	0.998935	1-acyl-sn-glycero-3-phosphocholines	0.909806	528	0.939976	Lyso PC (22:6)	N/A	568.339	60.0356
508.327	7.914	32061332
508.384	8.325	109296024	[M + H]+	C26H53NO8	Fatty acids	0.972289	Sphingolipids	0.779221
509.251	9.621	30351686
509.325	8.091	42376552
509.326	9.371	81370632	[M + H]+	C32H44O5	Terpenoids	0.998898	Triterpenoids	0.942237
509.326	10.03	75263856	[M + H]+	C32H44O5	Terpenoids	0.994319	Triterpenoids	0.971168
510.282	6.489	57891496	[M + H]+	C23H44NO9P	Fatty acids	0.998773	Alpha amino acids	0.64175
510.282	7.398	61769896	[M + H]+	C25H39N3O8	Amino acids and Peptides	0.906113	N-acyl-alpha amino acids and derivatives	0.973815
510.319	6.668	94796576							507	0.920582	Lyso PC (22:6)	N/A	568.339	58.0201
510.355	9.938	629510848	[M + H]+	C25H52NO7P	Fatty acids	0.997794	1-acyl-sn-glycero-3-phosphocholines	0.938622	962	0.967447	Spectral Match to Lyso-PC(16:0) from NIST14	CCCCCCCCCCCCCCCC(=O)OC[C@H](COP(=O)([O-])OCC[N+](C)(C)C)O	496.339	14.0166
510.431	8.671	345621024	[M + H]+	C34H55NO2	Terpenoids	0.944236	Oxosteroids	0.609675
511.266	7.151	20666460
511.267	9.624	36228920	[M + Na]+	C28H40O7	Terpenoids	0.966959	19-oxosteroids	0.732401
511.267	6.744	160257856	[M + H]+	C30H38O7	Polyketides	0.747117	Alkyl aryl ethers	0.623664	1710	0.717491	Stachybotrysin C	CC1(C)[C@H](OC(C)=O)[C@H](O)C[C@]([C@@]1([H])CC[C@H]2C)(C)[C@]32CC4=C(O)C=C(CO)C(C=O)=C4O3&gt;&gt;	445.223	66.0439
511.267	8.194	42791828
511.267	6.394	150002096							450	0.712389	Stachybotrysin C	CC1(C)[C@H](OC(C)=O)[C@H](O)C[C@]([C@@]1([H])CC[C@H]2C)(C)[C@]32CC4=C(O)C=C(CO)C(C=O)=C4O3&gt;&gt;	445.223	66.0436
511.267	5.925	26135024
511.303	9.521	54222416
511.304	8.121	37330696
511.304	8.671	41433528	[M + Na]+	C29H44O6	Terpenoids	0.950404	Triterpenoids	0.660187
511.341	11.082	388979744	[M + H]+	C32H46O5	Terpenoids	0.99881	Triterpenoids	0.979404
511.342	8.277	67762712	[M + H]+	C32H46O5	Terpenoids	0.998918	Triterpenoids	0.985255
511.342	10.665	345079488	[M + H]+	C32H46O5	Terpenoids	0.999262	Triterpenoids	0.967415
511.342	9.994	1867267456	[M + H]+	C32H46O5	Terpenoids	0.998214	Triterpenoids	0.992095
511.342	9.411	189813328	[M + H]+	C32H46O5	Terpenoids	0.999086	Triterpenoids	0.959391
511.342	8.753	148590688	[M + H]+	C32H46O5	Terpenoids	0.998634	Triterpenoids	0.946775
512.298	10.278	161731744	[M + H]+	C23H46NO9P	Fatty acids	0.993888	1-acyl-glycerol-3-phosphoserines	0.980199	1008	0.66956	PE(17:0/0:0); [M+H]+ C22H47N1O7P1	N/A	468.309	43.9893
512.446	8.17	94247584	[M + H]+	C34H57NO2	Fatty acids	0.622061	Trialkylamines	0.636883
512.446	8.827	32063530
513.21	5.643	26388310
513.282	9.498	49310176	[M + Na]+	C28H42O7	Terpenoids	0.960128	Sesquiterpenoids	0.609598	2931	0.696924	Gitoxigenin CollisionEnergy:102040	CC12CCC(O)CC1CCC1C2CCC2(C)C(C3=CC(=O)OC3)C(O)CC12O	435.239	78.0432
513.282	7.306	55995376							1755	0.669511	Massbank: Cymarin	C(OC(C([H])([H])1)([H])C(O[H])([H])C([H])(OC1(OC([H])(C([H])([H])2)C(C(O[H])(C([H])([H])6)C(C(C5(C6([H])[H])[H])([H])C([H])([H])C(C(C5(O[H])3)(C([H])([H])[H])C(C(=C([H])4)C(OC(=O)4)([H])[H])(C([H])([H])C3([H])[H])[H])([H])[H])(C([H])=O)C([H])([H])2)([H])[H])[H])C([H])([H])[H])([H])([H])[H]	549.306	36.0231
513.282	5.3	19920320	[M + H]+	C26H36N6O5	Amino acids and Peptides	0.868163	Alpha amino acid amides	0.542832
513.283	6.853	96038560
513.283	4.866	21184048
513.283	7.88	64904960
513.319	10.388	95678744	[M + Na]+	C29H46O6	Terpenoids	0.665551	Hydroxysteroids	0.500181	2035	0.662751	4-beta,20-dideoxyphorbol 12-tiglate 13-isobutyrate / isolated from Euphorbia amygdaloides ssp. semiperfoliata	[H][C@]12[C@]3([H])C([H])=C(C=O)C[C@]4([H])C(C(C)=C([H])[C@@]4([H])[C@@]3(O)[C@H](C)[C@@H](OC(/C(C)=C/C)=O)[C@@]1(OC(C(C)C)=O)C2(C)C)=O	521.249	7.9303
513.32	9.178	60741048
513.357	10.897	185413664	[M + H]+	C32H48O5	Terpenoids	0.99819	Triterpenoids	0.920173
514.104	2.915	17355258	[M + H3N + H]+	C13H29N3O12P2S	Fatty acids	0.649761	Pentose phosphates	0.805066
514.235	3.058	14292375	[M + K]+	C15H33N13O5	Amino acids and Peptides	0.955037	Oligopeptides	0.74035
514.286	6.854	25963156
514.462	8.356	89037272	[M + H]+	C29H59N3O4	Amino acids and Peptides	0.469	Alpha amino acids and derivatives	0.980291
515.298	9.174	47562436	[M + Na]+	C28H44O7	Polyketides	0.92164	Diterpenoids	0.79415
515.299	5.941	15642718
515.299	6.216	9673029
515.335	10.969	14839170	[M + H]+	C31H46O6	Terpenoids	0.917109	Triterpenoids	0.662084
515.335	9.593	42676852
517.315	7.602	56703972
517.316	7.218	23172492							592	0.926799	Lyso PC (22:6)	N/A	568.339	51.023
518.324	7.251	578765056	[M + H]+	C26H48NO7P	Fatty acids	0.996414	Lysophosphatidylcholines	0.844141	572	0.926091	Spectral Match to 1-Myristoyl-sn-glycero-3-phosphocholine from NIST14	N/A	468.309	50.0152
519.328	7.208	175438992							595	0.932375	Spectral Match to 1-(9Z-Octadecenoyl)-sn-glycero-3-phosphocholine from NIST14	CCCCCCCC/C=CCCCCCCCC(=O)OC[C@H](COP(=O)([O-])OCC[N+](C)(C)C)O	522.356	3.02838
520.267	7.199	48434956	[M + H]+	C24H42NO9P	Fatty acids	0.999371	1-acyl-glycerol-3-phosphoserines	0.993742	590	0.651052	Spectral Match to 1-Lignoceroyl-2-hydroxy-sn-glycero-3-phosphocholine from NIST14	CCCCCCCCCCCCCCCCCCCCCCCC(=O)OC[C@H](COP(=O)([O-])OCC[N+](C)(C)C)O	608.465	88.198
520.34	8.939		[M + H]+	C26H50NO7P	Fatty acids	0.999876	Glycerophosphocholines	0.998742	827	0.942386	Spectral Match to PAF C-16 from NIST14	N/A	524.371	4.03119
522.282	9.087	347176672	[M + H]+	C24H44NO9P	Fatty acids	0.999785	1-acyl-glycerol-3-phosphoserines	0.992319
522.356	9.569	618157440	[M + H]+	C26H52NO7P	Fatty acids	0.998592	Lysophosphatidylcholines	0.600764	897	0.970493	Spectral Match to PAF C-16 from NIST14	N/A	524.371	2.01562
523.304	8.068	67195584	[M + H]+	C32H42O6	Terpenoids	0.987402	Triterpenoids	0.95408
523.305	9.115	61719272
523.342	10.161	35869716	[M + H]+	C33H46O5	Terpenoids	0.996486	Triterpenoids	0.959697
524.262	6.006	53531924
524.41	7.593	25901436
525.306	10.03	38734484	[M + H]+	C29H40N4O5	Amino acids and Peptides	0.674594	Alpha amino acids and derivatives	0.890043
525.321	8.941	57962808
525.321	9.532	454591104	[M + H]+	C32H44O6	Terpenoids	0.970948	Triterpenoids	0.817525
525.321	8.502	43493952							822	0.657382	Alpha-Tocopherol	OC=1C(=C(C=2OC(C)(CCC2C1C)CCCC(C)CCCC(C)CCCC(C)C)C)C	453.37	71.951
526.277	5.599	14747825
526.313	6.855	66182536	[M + H]+	C24H48NO9P	Fatty acids	0.998058	Phosphatidylcholines	0.52803	542	0.775996	Lyso PC (22:6)	N/A	568.339	42.0251
526.426	7.628	32751778	[M + H]+	C34H55NO3	Terpenoids	0.778794	Steroids and steroid derivatives	0.58778
527.262	5.025	22318526
527.262	5.845	29811106
527.336	8.618	574342144	[M + H]+	C32H46O6	Terpenoids	0.935975	Triterpenoids	0.955616
527.336	11.872	51732780	[M + H]+	C32H46O6	Polyketides	0.708346	Dibenzopyrans	0.529713
527.337	7.421	29756780
527.337	7.966	65624912
527.337	9.9	76615976
528.293	5.295	100629480	[M + Na]+	C28H43NO7	Polyketides	0.946608	N-acyl amines	0.516948
528.34	9.069	92698192
528.34	8.673	201226336	[M + H]+	C27H47N2O8	Terpenoids	0.784012	Terpene lactones	0.678177
528.441	7.176	33849688	[M + H]+	C34H57NO3	Terpenoids	0.806423	Triterpenoids	0.640703
529.278	5.722	53840884	[M + H]+	C30H40O8	Terpenoids	0.664645	Pyranones and derivatives	0.913278	1617	0.806539	Stachybotrysin C	CC1(C)[C@H](OC(C)=O)[C@H](O)C[C@]([C@@]1([H])CC[C@H]2C)(C)[C@]32CC4=C(O)C=C(CO)C(C=O)=C4O3&gt;&gt;	445.223	84.0546
529.278	6.116	89351096							1646	0.682107	Stachybotrysin C	CC1(C)[C@H](OC(C)=O)[C@H](O)C[C@]([C@@]1([H])CC[C@H]2C)(C)[C@]32CC4=C(O)C=C(CO)C(C=O)=C4O3&gt;&gt;	445.223	84.0547
529.352	9.395	212224896	[M + H]+	C32H48O6	Terpenoids	0.976747	Triterpenoids	0.593402
529.352	11.407	53722376	[M - H2O + H]+	C32H48O6	Polyketides	0.490949	Diterpenoids	0.677616
529.352	11.882	78337192	[M + H]+	C32H48O6	Polyketides	0.84602	Steroid acids	0.609286
529.353	9.833	191799408	[M + H]+	C32H48O6	Terpenoids	0.991488	Triterpenoids	0.760712
529.353	8.773	80574536	[M + H]+	C32H48O6	Terpenoids	0.95006	Steroid esters	0.845981
530.284	6.821	44653672							532	0.755928	Spectral Match to 1-Stearoyl-2-hydroxy-sn-glycero-3-phosphocholine from NIST14	CCCCCCCCCCCCCCCCCC(=O)OC[C@H](COP(=O)([O-])OCC[N+](C)(C)C)O	546.352	16.0667
530.356	8.395	70586616
531.331	8.867	61051808	[M + H]+	C31H46O7	Terpenoids	0.996797	Triterpenoids	0.933367
531.332	9.335	41774172	[M + H]+	C31H46O7	Terpenoids	0.984149	Triterpenoids	0.665025
532.299	6.673	22180882							510	0.798981	Spectral Match to 1-(9Z-Octadecenoyl)-sn-glycero-3-phosphocholine from NIST14	CCCCCCCC/C=CCCCCCCCC(=O)OC[C@H](COP(=O)([O-])OCC[N+](C)(C)C)O	544.337	12.0362
532.303	6.257	9111126							432	0.810772	Lyso PC (22:6)	N/A	568.339	36.0353
534.319	7.672	660747264	[M + H]+	C26H48NO8P	Fatty acids	0.99842	1-acyl-sn-glycero-3-phosphocholines	0.901484	622	0.953567	Lyso PC (22:6)	N/A	568.339	34.0199
534.319	7.396	611936448	[M + H]+	C26H48NO8P	Fatty acids	0.998635	1-acyl-sn-glycero-3-phosphocholines	0.939254	594	0.906581	Spectral Match to PAF C-16 from NIST14	N/A	524.371	9.94818
534.342	6.742	43778528
535.323	7.46	157187744							612	0.946041	Spectral Match to 1-(9Z-Octadecenoyl)-sn-glycero-3-phosphocholine from NIST14	CCCCCCCC/C=CCCCCCCCC(=O)OC[C@H](COP(=O)([O-])OCC[N+](C)(C)C)O	522.356	12.9665
536.262	7.501	40193500							626	0.778637	Spectral Match to 1-Behenoyl-2-hydroxy-sn-glycero-3-phosphocholine from NIST14	CCCCCCCCCCCCCCCCCCCCCC(=O)OC[C@H](COP(=O)([O-])OCC[N+](C)(C)C)O	580.434	44.1722
536.335	7.884	578620672	[M + H]+	C26H50NO8P	Fatty acids	0.999618	1-acyl-sn-glycero-3-phosphocholines	0.918633	672	0.860458	Spectral Match to 1-Octadecyl-2-acetyl-sn-glycero-3-phosphocholine from NIST14	N/A	552.402	16.0672
536.335	7.203	1393305216	[M + Na]+	C23H53N3O5P2	Fatty acids	0.999074	Phosphosphingolipids	0.999637	557	0.89816	Spectral Match to 1-Stearoyl-2-hydroxy-sn-glycero-3-phosphocholine from NIST14	N/A	524.371	11.9638
537.319	8.367	116718136	[M + Na]+	C31H46O6	Terpenoids	0.988849	Hydroxysteroids	0.852336
537.357	11.848	41914960	[M + H]+	C34H48O5	Terpenoids	0.998292	Triterpenoids	0.94054
538.351	7.677	293445024	[M + H]+	C26H52NO8P	Fatty acids	0.998412	Phosphatidylcholines	0.702435	649	0.926095	Spectral Match to PAF C-16 from NIST14	N/A	524.371	13.9795
539.299	8.474	31031068
539.335	9.169	54804580	[M + Na]+	C31H48O6	Terpenoids	0.989524	Steroid esters	0.990413
540.256	5.654	132269488
540.405	8.563	55354564	[M + H]+	C34H53NO4	Fatty acids	0.608427	Steroids and steroid derivatives	0.633633
541.277	9.117	173362064	[M + K]+	C26H46O9	Fatty acids	0.979246	O-glycosyl compounds	0.747179
541.315	7.241	15070806
541.316	8.41	104569296	[M + H]+	C32H44O7	Terpenoids	0.869445	Steroid esters	0.586989
542.321	8.939	400610528							831	0.792766	DIDECANOYL-GLYCEROPHOSPHOCHOLINE	CCCCCCCCCC(=O)OCC(COP(=O)([O-])OCC[N+](C)(C)C)OC(=O)CCCCCCCCC	588.364	46.0423
542.384	8.047	53916400
543.331	7.81	44653880	[M + H]+	C32H46O7	Terpenoids	0.956564	Triterpenoids	0.983997
543.332	9.396	240801856	[M + H]+	C32H46O7	Terpenoids	0.979798	Triterpenoids	0.918663
543.332	8.666	141026752	[M + H]+	C32H46O7	Terpenoids	0.990073	Triterpenoids	0.901189
543.332	8.328	55043264	[M + H]+	C32H46O7	Terpenoids	0.983675	Triterpenoids	0.931077
544.336	9.618	73440144							917	0.913592	Spectral Match to 1-Hexadecanoyl-sn-glycero-3-phosphocholine from NIST14	N/A	518.321	26.0164
544.4	8.229	48006900	[M + H]+	C33H53NO5	Terpenoids	0.993964	Steroid esters	0.780877
544.415	8.724	37755236	[M + H]+	C37H53NO2	Terpenoids	0.471562	Steroids and steroid derivatives	0.557536
545.347	7.981	32985890	[M + H]+	C32H48O7	Terpenoids	0.975741	Cucurbitacins	0.648452
545.347	8.423	164280464	[M + H]+	C32H48O7	Terpenoids	0.675584	Triterpenoids	0.862082
545.348	7.562	25487856
547.303	9.074	22370706
548.299	6.496	126861456	[M + H]+	C26H46NO9P	Fatty acids	0.998702	Glycerophosphocholines	0.995413	454	0.948479	Lyso PC (22:6)	N/A	568.339	20.0405
549.319	9.049	70924120
549.319	9.654	185748480	[M + Na]+	C32H46O6	Terpenoids	0.998375	Triterpenoids	0.884824	925	0.795817	PEFA - D-mannitol-4-monoacetate-3-(acetyloxy)-hexadecanoate	<undefined>	543.315	6.00488
550.314	6.946	471545504	[M + H]+	C26H48NO9P	Fatty acids	0.999028	Phosphatidylcholines	0.602927	512	0.92185	Lyso PC (22:6)	N/A	568.339	18.0249
550.314	6.254	263791232	[M + H]+	C26H48NO9P	Fatty acids	0.99889	Phosphatidylcholines	0.571255	407	0.938318	Lyso PC (22:6)	N/A	568.339	18.0249
550.359	9.844	76397656	[M + Na]+	C26H49N5O6	Amino acids and Peptides	0.998623	Peptides	0.953024
551.318	6.254	75493072							414	0.79721	Spectral Match to 1-Octadecyl-2-acetyl-sn-glycero-3-phosphocholine from NIST14	N/A	552.402	1.08447
551.334	8.413	115584776	[M + Na]+	C32H48O6	Terpenoids	0.99582	Steroid esters	0.924559	769	0.659876	(3R,5S,7R,8R,9S,10S,12S,13R,14S,17R)-17-((R)-7-acetoxy-6-(acetoxymethyl)heptan-2-yl)-12-hydroxy-10,13-dimethylhexadecahydro-1H-cyclopenta[a]phenanthrene-3,7-diyl diacetate	[H][C@]12[C@]3([H])[C@H](OC(C)=O)C[C@@]4([H])[C@@](CC[C@@H](OC(C)=O)C4)(C)[C@@]3([H])C[C@H](O)[C@]1(C)[C@@]([H])([C@H](C)CCCC(COC(C)=O)COC(C)=O)CC2	643.382	92.0475
551.335	9.547	54492820	[M + Na]+	C32H48O6	Terpenoids	0.998454	Monohydroxy bile acids, alcohols and derivatives	0.555864
551.336	10.166	39223784	[M + Na]+	C32H48O6	Terpenoids	0.998806	Triterpenoids	0.934216
552.293	5.718	275024256	[M + H]+	C25H46NO10P	Fatty acids	0.999506	Glycerophosphocholines	0.998759	353	0.932345	Spectral Match to PAF C-16 from NIST14	N/A	524.371	27.9224
552.293	6.376	43626772	[M + H]+	C25H46NO10P	Fatty acids	0.999029	Glycerophosphocholines	0.996461	447	0.918713	Spectral Match to 1-Octadecyl-2-acetyl-sn-glycero-3-phosphocholine from NIST14	N/A	552.402	0.108521
552.33	6.522	512827392	[M + H]+	C26H50NO9P	Fatty acids	0.999258	Phosphatidylcholines	0.639824	442	0.903643	Spectral Match to 1-Stearoyl-2-hydroxy-sn-glycero-3-phosphocholine from NIST14	N/A	524.37	27.9598
552.33	5.364	29971608							311	0.947556	Spectral Match to 1-Stearoyl-2-hydroxy-sn-glycero-3-phosphocholine from NIST14	N/A	524.37	27.9597
552.33	7.467	757210688	[M + H]+	C26H50NO9P	Fatty acids	0.998567	Phosphatidylcholines	0.643112	598	0.893899	Spectral Match to PAF C-16 from NIST14	N/A	524.371	27.9586
552.33	6.197	51972692	[M + H]+	C16H46N11O8P	Fatty acids	0.097493	Phosphocholines	0.947377	382	0.88335	Spectral Match to 1-Stearoyl-2-hydroxy-sn-glycero-3-phosphocholine from NIST14	N/A	524.371	27.9588
552.463	9.204	57288788	[M + H3N + H]+	C33H61NO5	Fatty acids	0.973953	1,2-diacylglycerols	0.996861
553.314	7.628	35988088	[M + Na]+	C31H46O7	Polyketides	0.977927	Steroid acids	0.518574
553.314	8.893	115383376	[M + H]+	C24H40N8O7	Amino acids and Peptides	0.785393	Peptides	0.59784	852	0.67281	methyl (4R)-4-((3R,5S,7R,9S,10S,13R,17R)-7-acetoxy-3-hydroxy-10,13-dimethyl-12-oxohexadecahydro-1H-cyclopenta[a]phenanthren-17-yl)pentanoate	[H][C@@]1([C@]2([C@@]3(C)[C@@H]([C@@H](CCC(OC)=O)C)CC2)[H])[C@H](OC(C)=O)C[C@]4([H])C[C@H](O)CC[C@]4(C)[C@H]1CC3=O	485.287	68.0268
553.333	6.614	147465552	[M + Na]+	C22H51N4O8P	Fatty acids	0.997843	Phosphosphingolipids	0.871518	519	0.843986	Spectral Match to 1-Arachidoyl-2-hydroxy-sn-glycero-3-phosphocholine from NIST14	CCCCCCCCCCCCCCCCCCCC(=O)OC[C@H](COP(=O)([O-])OCC[N+](C)(C)C)O	552.401	0.932068
553.352	11.217	129959248	[M + H]+	C34H48O6	Terpenoids	0.988706	Triterpenoids	0.503269
553.353	10.161	31699064	[M + H]+	C34H48O6	Terpenoids	0.993127	Steroid esters	0.96283
554.272	5.147	75992016	[M + H]+	C24H44NO11P	Fatty acids	0.998746	Glycerophosphocholines	0.995051	282	0.920417	DIDECANOYL-GLYCEROPHOSPHOCHOLINE	CCCCCCCCCC(=O)OCC(COP(=O)([O-])OCC[N+](C)(C)C)OC(=O)CCCCCCCCC	566.382	12.1094
554.309	6.744	45902520	[M + H]+	C25H48NO10P	Fatty acids	0.999378	Phosphatidylcholines	0.533801	509	0.960091	DIDECANOYL-GLYCEROPHOSPHOCHOLINE	CCCCCCCCCC(=O)OCC(COP(=O)([O-])OCC[N+](C)(C)C)OC(=O)CCCCCCCCC	566.382	12.0731
554.309	5.505	161872768	[M + H]+	C25H48NO10P	Fatty acids	0.998678	Phosphatidylcholines	0.568374	325	0.932581	DIDECANOYL-GLYCEROPHOSPHOCHOLINE	CCCCCCCCCC(=O)OCC(COP(=O)([O-])OCC[N+](C)(C)C)OC(=O)CCCCCCCCC	566.382	12.0731
554.346	7.914	57805460	[M + H]+	C26H52NO9P	Fatty acids	0.999096	Phosphatidylcholines	0.529033	686	0.808655	Spectral Match to 1-Stearoyl-2-hydroxy-sn-glycero-3-phosphocholine from NIST14	N/A	524.37	29.9752
554.42	8.842	206132560	[M + H]+	C35H55NO4	Terpenoids	0.511577	Alpha amino acids	0.62747
554.457	9.491	216778112		C36H59NO3
555.293	9.911	575328256	[M - H2O + H]+	C25H47O11P	Fatty acids	0.999951	1-acyl-sn-glycerol-3-phosphoinositols	0.973272
555.368	11.848	40524264	[M + H]+	C34H50O6	Terpenoids	0.99565	Triterpenoids	0.587556
556.252	5.407	94635248	[M + H]+	C23H42NO12P	Fatty acids	0.990627	1-acyl-glycerol-3-phosphoserines	0.610368
556.288	4.966	29920960	[M + H]+	C24H46NO11P	Fatty acids	0.997719	Phosphatidylcholines	0.620938	273	0.920175	DIDECANOYL-GLYCEROPHOSPHOCHOLINE	CCCCCCCCCC(=O)OCC(COP(=O)([O-])OCC[N+](C)(C)C)OC(=O)CCCCCCCCC	566.382	10.0938
556.3	7.34	103952208							613	0.786583	Spectral Match to 1-Stearoyl-2-hydroxy-sn-glycero-3-phosphocholine from NIST14	CCCCCCCCCCCCCCCCCC(=O)OC[C@H](COP(=O)([O-])OCC[N+](C)(C)C)O	546.352	9.94885
556.436	8.155	55051120	[M + H]+	C28H57N7O2S	Alkaloids	0.943896	Alpha amino acids and derivatives	0.941107
558.316	7.897	109995984							693	0.781593	Spectral Match to 1-Stearoyl-2-hydroxy-sn-glycero-3-phosphocholine from NIST14	CCCCCCCCCCCCCCCCCC(=O)OC[C@H](COP(=O)([O-])OCC[N+](C)(C)C)O	546.352	11.9645
558.316	7.219	405344928	[M + Na]+	C26H50NO8P	Fatty acids	0.997891	1-acyl-sn-glycero-3-phosphocholines	0.884789	576	0.65355	Spectral Match to 1-Palmitoyl-2-glutaryl phosphatidylcholine from NIST14	CCCCCCCCCCCCCCCC(=O)OCC(COP(=O)([O-])OCC[N+](C)(C)C)OC(=O)CCCC(=O)O	632.355	74.0385
559.288	9.077	79057288
559.326	8.259	24365626
560.333	7.644	63065448							662	0.839412	PC(20:5/0:0); [M+H]+ C28H49N1O7P1	N/A	542.325	18.0074
561.34	10.991	51752464	[M + Na]+	C30H50O8	Terpenoids	0.830498	Hydroxysteroids	0.784434
561.342	8.637	53369120	[M + H]+	C32H48O8	Polyketides	0.735484	Steroids and steroid derivatives	0.643961
563.298	8.689	49603568	[M + Na]+	C32H44O7	Terpenoids	0.983344	Steroid esters	0.78613
563.298	9.194	37525724
563.334	9.833	124494648	[M + Na]+	C33H48O6	Terpenoids	0.995483	Triterpenoids	0.597037	954	0.675389	Diacetylpyxinol	CC1(C2C(CCC1OC(=O)C)(C)C1C(CC2)([C@]2(C(C(C1)O)C(CC2)[C@]1(C)O[C@@H](C(C)(OC(=O)C)C)CC1)C)C)C	583.398	20.0638
565.314	7.945	43599324	[M + Na]+	C32H46O7	Terpenoids	0.964388	Triterpenoids	0.766374
565.314	9.385	40699928		C32H46O7
565.35	10.329	20711918	[M + Na]+	C33H50O6	Terpenoids	0.992376	Bile acids, alcohols and derivatives	0.552638
566.309	6.381	39934480							404	0.953647	DIDECANOYL-GLYCEROPHOSPHOCHOLINE	CCCCCCCCCC(=O)OCC(COP(=O)([O-])OCC[N+](C)(C)C)OC(=O)CCCCCCCCC	566.382	0.0732422
566.309	5.615	16144725							338	0.849931	Spectral Match to 1-Stearoyl-2-hydroxy-sn-glycero-3-phosphocholine from NIST14	N/A	524.371	41.9379
566.309	6.06	1057720192	[M + H]+	C26H48NO10P	Fatty acids	0.998792	Glycerophosphocholines	0.997137	376	0.905064	Lyso PC (22:6)	N/A	568.339	2.03003
567.331	9.654	51573408	[M + H]+	C34H46O7	Terpenoids	0.993044	Triterpenoids	0.69558
568.289	5.404	405774912	[M + H]+	C25H46NO11P	Fatty acids	0.999333	Phosphatidylcholines	0.559721	315	0.947997	Spectral Match to 1-Octadecyl-2-acetyl-sn-glycero-3-phosphocholine from NIST14	N/A	552.402	15.8862
568.323	8.244	121624072	[M + H]+	C26H50NO10P	Fatty acids	0.999223	Phosphatidylcholines	0.641369	748	0.777339	Spectral Match to 1-Stearoyl-2-hydroxy-sn-glycero-3-phosphocholine from NIST14	N/A	524.37	43.9538
568.324	6.79	180127392	[M + H]+	C26H50NO10P	Fatty acids	0.998561	Phosphatidylcholines	0.751175	515	0.842872	Spectral Match to 1-Stearoyl-2-hydroxy-sn-glycero-3-phosphocholine from NIST14	N/A	524.367	43.9576
568.325	5.63	138670640	[M + H]+	C27H46N5O6P	Fatty acids	0.789555	Phosphosphingolipids	0.95591	333	0.912315	Spectral Match to HEPC from NIST14	N/A	482.324	86.0007
568.325	6.233	67600048	[M + H]+	C26H50NO10P	Fatty acids	0.998655	Phosphatidylcholines	0.731194	418	0.840377	Spectral Match to 1-Octadecyl-2-acetyl-sn-glycero-3-phosphocholine from NIST14	N/A	552.402	15.9228
568.436	8.134	82322624	[M + H]+	C32H53N7O2	Alkaloids	0.998109	Alpha amino acids and derivatives	0.531465
569.309	10.905	96579440
569.347	9.447	237966016	[M + H]+	C34H48O7	Terpenoids	0.987431	Triterpenoids	0.793496
569.347	9.238	30696832
569.347	10.409	67485000	[M + H]+	C34H48O7	Terpenoids	0.997701	Triterpenoids	0.921559
569.347	10.03	99806488	[M + H]+	C34H48O7	Terpenoids	0.987468	Triterpenoids	0.904306
570.267	4.927	41468908	[M + H]+	C25H40N5O8P	Amino acids and Peptides	0.509836	N-acyl-alpha amino acids and derivatives	0.880364	268	0.899594	Spectral Match to PAF C-16 from NIST14	N/A	524.371	45.8965
570.304	5.26	195546192	[M + H]+	C25H48NO11P	Fatty acids	0.995869	Phosphatidylcholines	0.615176	300	0.916797	DIDECANOYL-GLYCEROPHOSPHOCHOLINE	CCCCCCCCCC(=O)OCC(COP(=O)([O-])OCC[N+](C)(C)C)OC(=O)CCCCCCCCC	566.382	3.92194
570.34	5.343	1193425792	[M + H]+	C26H52NO10P	Fatty acids	0.998434	Phosphatidylcholines	0.70331	294	0.942408	Spectral Match to HEPC from NIST14	N/A	482.324	88.0162
570.452	8.29	41875880	[M + H]+	C32H55N7O2	Alkaloids	0.705136	Aminopyrimidines and derivatives	0.584904
571.363	10.695	70619472	[M + H]+	C34H50O7	Terpenoids	0.999197	Triterpenoids	0.953908
571.363	9.317	81918344	[M - H2O + H]+	C34H50O7	Terpenoids	0.999054	Triterpenoids	0.996678
571.363	9.997	485395744	[M + H]+	C34H50O7	Terpenoids	0.937328	Triterpenoids	0.81968
572.275	6.936	128587984	[M + Na]+	C29H44NO7P	Fatty acids	0.988064	Glycerophosphocholines	0.860348	547	0.756185	Spectral Match to 1-Palmitoyl-2-glutaryl phosphatidylcholine from NIST14	CCCCCCCCCCCCCCCC(=O)OCC(COP(=O)([O-])OCC[N+](C)(C)C)OC(=O)CCCC(=O)O	610.374	38.0992
572.295	6.254	55428012	[M + Na]+	C29H39N7O4	Alkaloids	0.757472	Anisoles	0.813562	425	0.670507	Spectral Match to 1-Stearoyl-2-hydroxy-sn-glycero-3-phosphocholine from NIST14	CCCCCCCCCCCCCCCCCC(=O)OC[C@H](COP(=O)([O-])OCC[N+](C)(C)C)O	546.352	25.9439
572.296	6.904	99144192							545	0.773801	Spectral Match to 1-Myristoyl-sn-glycero-3-phosphocholine from NIST14	CCCCCCCCCCCCCC(=O)OC[C@H](COP(=O)([O-])OCC[N+](C)(C)C)O	490.29	82.0057
572.357	9.447	68799304	[M + H3N + H]+	C33H49NO7	Terpenoids	0.959694	Steroid esters	0.85279
572.395	11.87	404603904	[M + H]+	C34H53NO6	Terpenoids	0.99819	Hydroxy bile acids, alcohols and derivatives	0.824767
573.304	9.906	267693168	[M + H]+	C25H49O12P	Fatty acids	0.999866	1-acyl-sn-glycerol-3-phosphoinositols	0.955028	960	0.72545	PG(16:0_0:0) - 2-hydroxy-3-(2-hydroxyacetoxy)propyl palmitate	<undefined>	485.287	88.0168
574.311	7.419	134496256
574.311	6.519	129201040	[M + H]+	C23H48N3O11P	Fatty acids	0.877182	Carbamate esters	0.799343	423	0.70626	Massbank:RP026203 1-heptadecanoyl-2-hydroxy-sn-glycero-3-phosphocholine|1-heptadecanoyl-sn-glycero-3-phosphocholine|[(2R)-3-heptadecanoyloxy-2-hydroxypropyl] 2-(trimethylazaniumyl)ethyl phosphate	[H][C@@](O)(COC(=O)CCCCCCCCCCCCCCCC)COP([O-])(=O)OCC[N+](C)(C)C	510.355	63.9568
574.374	9.843	61761792	[M + H3N + H]+	C29H47N7O5	Amino acids and Peptides	0.69391	Phenylalanine and derivatives	0.59459
575.321	7.275	32770250
576.291	5.507	41023720
576.353	7.894	38618324	[M + H]+	C33H45N5O4	Terpenoids	0.673299	Steroids and steroid derivatives	0.517221
576.389	8.714	30473946
577.278	7.313	22309072	[M + Na]+	C32H42O8	Fatty acids	0.580137	Lineolic acids and derivatives	0.500872
577.314	9.447	74904936		C33H46O7
577.35	11.848	575031104	[M + Na]+	C34H50O6	Terpenoids	0.999009	Bile acids, alcohols and derivatives	0.801934	1218	0.663254	4-(5,9,16-triacetyloxy-2,15-dimethyltetracyclo[8.7.0.0<2,7>.0<11,15>]heptadec- 14-yl)pentanoic acid CollisionEnergy:205060	CC(=O)OC1CCC2(C)C(C1)CC(OC(C)=O)C1C2CC(OC(C)=O)C2(C)C(C(C)CCC(=O)O)CCC12	557.308	20.0419
578.234	5.438	12182142	[M + Na]+	C24H38N5O8P	Alkaloids	0.434141	Alpha amino acids and derivatives	0.534046
578.309	6.195	153392624	[M + H]+	C27H48NO10P	Fatty acids	0.993223	Glycerophosphocholines	0.991412	1666	0.936068	DIDECANOYL-GLYCEROPHOSPHOCHOLINE	CCCCCCCCCC(=O)OCC(COP(=O)([O-])OCC[N+](C)(C)C)OC(=O)CCCCCCCCC	566.382	11.9269
579.293	9.296	127306080	[M - H2O + H]+	C27H47O11P	Fatty acids	0.999959	1-acyl-sn-glycerol-3-phosphoinositols	0.992396
579.329	9.843	63355916	[M + Na]+	C33H48O7	Terpenoids	0.993979	Steroid esters	0.928779
579.329	8.377	44159368	[M + Na]+	C33H48O7	Terpenoids	0.987578	Steroid esters	0.56329	1884	0.661991	FUSIDIC ACID	N/A	539.334	39.9953
580.494	9.935	20839918	[M + H3N + H]+	C35H65NO5	Fatty acids	0.998267	Lineolic acids and derivatives	0.582449
581.345	8.75	98125888	[M + Na]+	C33H50O7	Terpenoids	0.998457	Triterpenoids	0.778156	1919	0.771378	PEFA - D-mannitol-4-monoacetate-3-(acetyloxy)-hexadecanoate	<undefined>	543.315	38.0298
581.345	9.199	51893844							2915	0.698429	CHEMBL1870348 CollisionEnergy:102040	CC(=O)OC1CCC2(C)C(C1)C(OC(C)=O)CC1C2CC2C3CN4CC(C)CCC4C(C)C3CCC21O	516.368	64.9768
582.304	5.764	1893559936	[M + H]+	C26H48NO11P	Fatty acids	0.99755	Phosphatidylcholines	0.519015	352	0.9375	Spectral Match to PAF C-16 from NIST14	N/A	524.371	57.933
582.304	6.548	21803560	[M + H]+	C26H48NO11P	Fatty acids	0.997173	Glycerophosphocholines	0.992263	487	0.842406	Spectral Match to 1-Pentadecanoyl-sn-glycero-3-phosphocholine from NIST14	N/A	482.321	99.9828
582.34	6.261	44024276							430	0.935976	Spectral Match to 1-Stearoyl-2-hydroxy-sn-glycero-3-phosphocholine from NIST14	N/A	524.371	57.9692
583.326	9.119	83171200	[M + H]+	C34H46O8	Polyketides	0.942196	Steroid esters	0.512232
584.283	5.183	249118096	[M + H]+	C25H46NO12P	Fatty acids	0.986151	Phosphatidylcholines	0.519787	291	0.942686	DIDECANOYL-GLYCEROPHOSPHOCHOLINE	CCCCCCCCCC(=O)OCC(COP(=O)([O-])OCC[N+](C)(C)C)OC(=O)CCCCCCCCC	566.382	17.9011
584.283	5.986	40412928	[M + H]+	C25H46NO12P	Fatty acids	0.996866	Glycerophosphocholines	0.77692
584.318	6.405	68457264	[M + H]+	C26H50NO11P	Fatty acids	0.998456	Phosphatidylcholines	0.752978	460	0.880101	Spectral Match to 1-Stearoyl-2-hydroxy-sn-glycero-3-phosphocholine from NIST14	N/A	524.37	59.9495
584.319	5.911	79761296	[M + H]+	C26H50NO11P	Fatty acids	0.996964	Phosphatidylcholines	0.689049	378	0.850877	Massbank:CE000694 1-O-hexadecyl-2-C-methyl-3-phosphatidylcholine	CCCCCCCCCCCCCCCCOCC(C)(COP(=O)([O-])OCC[N+](C)(C)C)O	496	88.3195
584.356	5.871	27873592	[M + H]+	C27H54NO10P	Fatty acids	0.99919	Phosphatidylcholines	0.705353	377	0.886329	Spectral Match to Lyso-PC(16:0) from NIST14	CCCCCCCCCCCCCCCC(=O)OC[C@H](COP(=O)([O-])OCC[N+](C)(C)C)O	496.34	88.0158
585.341	9.502	73286232	[M + H]+	C34H48O8	Terpenoids	0.98823	Steroid esters	0.965436
585.342	9.138	88145096	[M + H]+	C34H48O8	Terpenoids	0.985912	Steroid esters	0.676326
586.29	6.672	323724352	[M + H]+	C32H44NO7P	Fatty acids	0.987709	Glycerophosphocholines	0.795638	498	0.917677	Brominated Phosphatidylcholine mz 2+ C24H47BrNO8 - putative	OC[C@@H](OC(C#CC#CC#CC#CC#CC#CC#CC)=O)COP([O-])(OCC[N+](C)(C)C)=O.OBr.[HH].[HH].[HH].[HH].[HH].[HH].[HH].[HH].[HH].[HH].[HH].[HH]	590.228	3.93732
586.335	5.548	72929552							335	0.852307	Massbank:CE000694 1-O-hexadecyl-2-C-methyl-3-phosphatidylcholine	CCCCCCCCCCCCCCCCOCC(C)(COP(=O)([O-])OCC[N+](C)(C)C)O	496	90.3353
586.374	10.749	51590356	[M + H]+	C30H47N7O5	Terpenoids	0.941166	Bile acids, alcohols and derivatives	0.83112
586.374	10.204	98372064	[M + H3N + H]+	C34H51NO7	Terpenoids	0.98681	Triterpenoids	0.784172
587.357	8.623	141171616	[M + H]+	C34H50O8	Terpenoids	0.994248	Triterpenoids	0.969107
587.358	9.161	219219552	[M + H]+	C34H50O8	Polyketides	0.818687	Lipids and lipid-like molecules	0.664849
587.358	9.874	32593208	[M + H]+	C31H42N10O2	Alkaloids	0.853595	Benzenoids	0.583505
588.27	6.519	157058592	[M + H]+	C31H42NO8P	Fatty acids	0.983602	Glycerophosphocholines	0.875893	478	0.885099	Massbank:CE000694 1-O-hexadecyl-2-C-methyl-3-phosphatidylcholine	CCCCCCCCCCCCCCCCOCC(C)(COP(=O)([O-])OCC[N+](C)(C)C)O	496	92.27
588.291	6.057	168101888	[M + Na]+	C28H43N3O9	Polyketides	0.880656	Alpha amino acid esters	0.578449	395	0.661779	Spectral Match to 1-Palmitoyl-2-glutaryl phosphatidylcholine from NIST14	CCCCCCCCCCCCCCCC(=O)OCC(COP(=O)([O-])OCC[N+](C)(C)C)OC(=O)CCCC(=O)O	632.355	44.0641
588.306	6.683	62442872	[M + H]+	C27H46N3O9P	Fatty acids	0.816445	Carbamate esters	0.734816	477	0.904969	Spectral Match to 1-Octadecyl-2-acetyl-sn-glycero-3-phosphocholine from NIST14	N/A	552.402	35.9042
588.361	9.153	83814488
588.389	11.071	106441256	[M + H]+	C34H53NO7	Terpenoids	0.99703	Hydroxy bile acids, alcohols and derivatives	0.626921
588.389	9.422	52558472	[M + H3N + H]+	C34H53NO7	Terpenoids	0.998617	Limonoids	0.509493
588.39	10.537	302979360	[M + H3N + H]+	C34H53NO7	Terpenoids	0.998582	Triterpenoids	0.954203
588.39	9.997	184546000	[M + H3N + H]+	C34H53NO7	Terpenoids	0.976884	Triterpenoids	0.695288
588.405	9.141	74158040
589.374	9.317	148210976	[M + H]+	C34H52O8	Terpenoids	0.980799	Triterpenoids	0.975392
589.393	9.997	67074552
590.27	5.416	117882536	[M + Na]+	C27H41N3O10	Amino acids and Peptides	0.429564	N-acyl-alpha amino acids	0.584815
590.306	5.63	27691178							342	0.773427	PC(20:5/0:0); [M+H]+ C28H49N1O7P1	N/A	542.325	47.9821
590.405	10.841	311580992	[M + H3N + H]+	C34H55NO7	Terpenoids	0.999137	Triterpenoids	0.982839
591.329	10.03	66912280	[M + Na]+	C34H48O7	Terpenoids	0.990155	Triterpenoids	0.548179	2022	0.664271	Astaxanthin	N/A	635.35	44.0208
591.394	8.732	83964256		C43H52
592.286	5.257	49612748	[M + Na]+	C25H48NO11P	Fatty acids	0.998598	Phosphatidylcholines	0.51774
592.322	5.346	287485056	[M + Na]+	C26H52NO10P	Fatty acids	0.999749	Phosphatidylcholines	0.665542	304	0.778097	Spectral Match to 1-Stearoyl-2-hydroxy-sn-glycero-3-phosphocholine from NIST14	CCCCCCCCCCCCCCCCCC(=O)OC[C@H](COP(=O)([O-])OCC[N+](C)(C)C)O	546.352	45.9702
592.325	6.42	124582536	[M + H]+	C28H50NO10P	Fatty acids	0.993678	Phosphatidylcholines	0.606772	426	0.878682	Spectral Match to PAF C-16 from NIST14	N/A	524.371	67.9536
593.345	10.726	374998624	[M + Na]+	C34H50O7	Terpenoids	0.985626	Triterpenoids	0.808876	1052	0.665117	Massbank:MSJ00146 Fucoxanthin	C/C(=CC=CC=C(/C)C=CC=C(/C)C(=O)C[C@]12[C@](O1)(C[C@H](CC2(C)C)O)C)/C=C/C=C(C)/C=C=C3[C@](C[C@H](CC3(C)C)OC(=O)C)(C)O	659.431	66.0862
593.345	11.099	179891584	[M + Na]+	C34H50O7	Terpenoids	0.996004	Monohydroxy bile acids, alcohols and derivatives	0.628025	1128	0.690515	(3R,6R)-6-((3R,5S,7R,8R,9S,10S,12S,13R,14S,17R)-3,7-diacetoxy-12-hydroxy-10,13-dimethylhexadecahydro-1H-cyclopenta[a]phenanthren-17-yl)heptane-1,3-diyl diacetate	[H][C@]12[C@]3([H])[C@H](OC(C)=O)C[C@@]4([H])[C@@](CC[C@@H](OC(C)=O)C4)(C)[C@@]3([H])C[C@H](O)[C@]1(C)[C@@]([H])([C@H](C)CC[C@@H](OC(C)=O)CCOC(C)=O)CC2	629.366	36.0212
593.345	9.989	912006336	[M + Na]+	C34H50O7	Terpenoids	0.986881	Steroid esters	0.926352	970	0.767347	FUSIDIC ACID	N/A	539.334	54.0108
594.303	5.863	122666256	[M + H]+	C27H48NO11P	Fatty acids	0.993279	Glycerophosphocholines	0.992248	379	0.937638	DIDECANOYL-GLYCEROPHOSPHOCHOLINE	CCCCCCCCCC(=O)OCC(COP(=O)([O-])OCC[N+](C)(C)C)OC(=O)CCCCCCCCC	566.382	27.9218
594.341	6.277	226901568	[M + H]+	C29H48N5O6P	Fatty acids	0.889415	Alpha amino acid amides	0.705261	428	0.928316	Spectral Match to Azelaoyl PAF from NIST14	CCCCCCCCCCCCCCCCOC[C@H](COP(=O)([O-])OCC[N+](C)(C)C)OC(=O)CCCCCCCC(=O)O	652.458	58.1177
595.286	9.909	156933440	[M + Na]+	C25H49O12P	Fatty acids	0.999479	1-acyl-sn-glycerol-3-phosphoinositols	0.995724
595.324	8.512	36976232	[M + Na]+	C30H40N10O2	Alkaloids	0.987997	Dialkylarylamines	0.77855	1901	0.651107	Diacetylpyxinol	CC1(C2C(CCC1OC(=O)C)(C)C1C(CC2)([C@]2(C(C(C1)O)C(CC2)[C@]1(C)O[C@@H](C(C)(OC(=O)C)C)CC1)C)C)C	583.398	11.9261
595.361	10.846	180981984	[M + Na]+	C34H52O7	Terpenoids	0.996565	Triterpenoids	0.966097
596.32	6.471	288809184	[M + H]+	C34H46NO6P	Fatty acids	0.996273	Phosphocholines	0.978652	457	0.947443	DIDECANOYL-GLYCEROPHOSPHOCHOLINE	CCCCCCCCCC(=O)OCC(COP(=O)([O-])OCC[N+](C)(C)C)OC(=O)CCCCCCCCC	566.382	29.9375
596.32	6.054	80730624	[M + H]+	C27H50NO11P	Fatty acids	0.996701	Phosphatidylcholines	0.536853	399	0.916912	Spectral Match to PAF C-16 from NIST14	N/A	524.371	71.9485
596.356	9.248	73041264	[M + H]+	C28H54NO10P	Fatty acids	0.996484	Phosphatidylethanolamines	0.577352
596.393	10.199	50307040	[M + H]+	C29H58NO9P	Fatty acids	0.999186	Phosphatidylethanolamines	0.886306	994	0.680423	PE-DAG (16:0/16:1)	N/A	690.506	94.1135
597.304	9.299	69933336	[M + H]+	C27H49O12P	Fatty acids	0.999968	1-acyl-sn-glycerol-3-phosphoinositols	0.996472
597.34	7.473	26497812	[M + Na]+	C33H50O8	Terpenoids	0.997295	Bile acids, alcohols and derivatives	0.503001
598.299	5.868	22907336							373	0.930036	Brominated Phosphatidylcholine mz 2+ C24H47BrNO8 - putative	OC[C@@H](OC(C#CC#CC#CC#CC#CC#CC#CC)=O)COP([O-])(OCC[N+](C)(C)C)=O.OBr.[HH].[HH].[HH].[HH].[HH].[HH].[HH].[HH].[HH].[HH].[HH].[HH]	590.228	8.07068
598.299	5.483	1317223296	[M + H]+	C33H44NO7P	Fatty acids	0.983907	Glycerophosphocholines	0.738696	326	0.962693	DIDECANOYL-GLYCEROPHOSPHOCHOLINE	CCCCCCCCCC(=O)OCC(COP(=O)([O-])OCC[N+](C)(C)C)OC(=O)CCCCCCCCC	566.382	31.9167
598.447	9.831	72790560	[M + H]+	C32H59N3O7	Amino acids and Peptides	0.917154	Cyclic depsipeptides	0.547338
601.337	8.898	97580024	[M + H]+	C34H48O9	Terpenoids	0.976889	Steroid esters	0.774023
602.369	9.532	326859520	[M + H3N + H]+	C34H51NO8	Terpenoids	0.946656	Triterpenoids	0.657683
603.632	8.998	216779376
604.285	5.733	464392160	[M + Na]+	C26H48NO11P	Fatty acids	0.998115	Glycerophosphocholines	0.998993
604.384	8.42	76480992	[M + H]+	C30H49N7O6	Amino acids and Peptides	0.889115	Alpha amino acids and derivatives	0.993086
604.385	9.327	191068192	[M + H3N + H]+	C34H53NO8	Terpenoids	0.997425	Triterpenoids	0.972267
604.385	9.874	78776800	[M + H3N + H]+	C34H53NO8	Terpenoids	0.997535	Triterpenoids	0.744558
606.265	5.198	74438424	[M + Na]+	C27H41N3O11	Polyketides	0.715628	Carbohydrates and carbohydrate conjugates	0.568932
606.401	8.543	39498732	[M + H3N + H]+	C31H47N11O2	Alkaloids	0.973485	Amino acids and derivatives	0.839788
606.401	9.317	105350488	[M + H3N + H]+	C35H51N5O4	Terpenoids	0.80399	Tetrapyrroles and derivatives	0.625822
607.189	11.889	48361272	[M + Na]+	C28H41O7PS2	Polyketides	0.54006	Lipids and lipid-like molecules	0.535152
607.324	9.13	48603748	[M + Na]+	C34H48O8	Terpenoids	0.974474	Bile acids, alcohols and derivatives	0.619821	871	0.681815	PEFA - D-mannitol-4-monoacetate-3-(acetyloxy)-hexadecanoate	<undefined>	543.315	64.009
607.324	9.532	397676192	[M + Na]+	C34H48O8	Terpenoids	0.887112	Carboxylic acid esters	0.996924
607.324	8.502	40044576	[M + Na]+	C34H48O8	Terpenoids	0.989188	Triterpenoids	0.614498	2868	0.692459	CHEMBL1870348 CollisionEnergy:102040	CC(=O)OC1CCC2(C)C(C1)C(OC(C)=O)CC1C2CC2C3CN4CC(C)CCC4C(C)C3CCC21O	516.368	90.9562
608.273	6.716	77993224	[M + Na]+	C32H44NO7P	Fatty acids	0.731367	Glycerophosphocholines	0.65343
608.32	6.003	45257384	[M + H]+	C28H50NO11P	Fatty acids	0.994277	Phosphatidylcholines	0.528681	387	0.930469	DIDECANOYL-GLYCEROPHOSPHOCHOLINE	CCCCCCCCCC(=O)OCC(COP(=O)([O-])OCC[N+](C)(C)C)OC(=O)CCCCCCCCC	566.382	41.9374
608.393	10.952	176191280	[M + H]+	C30H58NO9P	Fatty acids	0.997763	Phosphatidylethanolamines	0.760911	1099	0.682515	PE-DAG (16:0/16:1)	N/A	690.506	82.1138
609.319	9.978	60057520		C34H50O7
609.325	8.543	203609808
609.339	9.291	201231440	[M + Na]+	C34H50O8	Terpenoids	0.978442	Triterpenoids	0.640526
609.34	8.465	238483152	[M + Na]+	C34H50O8	Terpenoids	0.993483	Triterpenoids	0.543949	770	0.7528	CHEMBL1870348 CollisionEnergy:102040	CC(=O)OC1CCC2(C)C(C1)C(OC(C)=O)CC1C2CC2C3CN4CC(C)CCC4C(C)C3CCC21O	516.368	92.9719
609.34	9.874	63243864	[M + Na]+	C34H50O8	Terpenoids	0.984614	Bile acids, alcohols and derivatives	0.656203
609.361	8.727	62976064	[M + Na]+	C31H54O10	Polyketides	0.921183	Tricarboxylic acids and derivatives	0.782105
610.252	6.519	42056288	[M + Na]+	C24H50N3O5PS3	Fatty acids	0.998397	N-acyl amines	0.990576
610.299	5.635	77178760	[M + H]+	C34H44NO7P	Fatty acids	0.989024	Glycerophosphocholines	0.699405	348	0.881847	DIDECANOYL-GLYCEROPHOSPHOCHOLINE	CCCCCCCCCC(=O)OCC(COP(=O)([O-])OCC[N+](C)(C)C)OC(=O)CCCCCCCCC	566.382	43.9166
610.335	6.417	182327568	[M + H]+	C23H49N9O6P2	Fatty acids	0.655639	Phosphocholines	0.998227	445	0.890477	DIDECANOYL-GLYCEROPHOSPHOCHOLINE	CCCCCCCCCC(=O)OCC(COP(=O)([O-])OCC[N+](C)(C)C)OC(=O)CCCCCCCCC	566.382	43.953
610.335	5.952	159617360	[M + H]+	C35H48NO6P	Fatty acids	0.997366	Glycerophosphocholines	0.512567	396	0.886431	DIDECANOYL-GLYCEROPHOSPHOCHOLINE	CCCCCCCCCC(=O)OCC(COP(=O)([O-])OCC[N+](C)(C)C)OC(=O)CCCCCCCCC	566.382	43.953
610.344	9.364	75144320
610.371	9.723	211223056	[M + H]+	C29H56NO10P	Fatty acids	0.998685	Phosphatidylethanolamines	0.587251
611.283	7.69	27145062
611.339	5.905	52878604							389	0.912563	Spectral Match to 1-Palmitoyl-2-myristoyl-sn-glycero-3-phosphocholine from NIST14	CCCCCCCCCCCCCCCC(=O)OC[C@H](COP(=O)([O-])OCC[N+](C)(C)C)OC(=O)CCCCCCCCCCCCC	706.536	95.1976
611.355	9.355	311171552	[M + Na]+	C34H52O8	Terpenoids	0.990885	Triterpenoids	0.817705	876	0.8062	23,24-dihydroisocucurbitacin B	CC(=O)OC(C)(C)CCC(=O)C(C)(C1C(CC2(C1(CC(=O)C3(C2CC=C4C3CC(=O)C(C4(C)C)O)C)C)C)O)O	559.327	52.0288
611.356	8.543	119985888	[M + Na]+	C34H52O8	Terpenoids	0.998617	Triterpenoids	0.923431
611.375	9.706	68143824
612.315	6.129	175191216	[M + H]+	C34H46NO7P	Fatty acids	0.994429	Glycerophosphocholines	0.737103	408	0.94767	DIDECANOYL-GLYCEROPHOSPHOCHOLINE	CCCCCCCCCC(=O)OCC(COP(=O)([O-])OCC[N+](C)(C)C)OC(=O)CCCCCCCCC	566.382	45.9323
612.426	8.196	33856392	[M + H]+	C38H53N5O2	Alkaloids	0.979299	Alpha amino acids	0.677374
612.462	8.88	440154176	[M + H]+	C38H61NO5	Terpenoids	0.912541	Amino acids and derivatives	0.996663
613.66	8.972	489136960
614.478	9.095	201363856	[M + H]+	C34H59N7O3	Alkaloids	0.93295	Dialkylarylamines	0.878162
616.322	6.282	43511056
616.406	9.583	84576696	[M - H2O + H]+	C32H57NO10	Fatty acids	0.6922	Alkyl glycosides	0.991947
618.302	6.468	97238192	[M + Na]+	C28H46N5O7P	Fatty acids	0.919076	Amino acids and derivatives	0.767167
618.364	8.41	93077808	[M + H]+	C31H43N11O3	Amino acids and Peptides	0.615156	Alpha amino acids and derivatives	0.987558
618.421	10.063	105442264	[M + H]+	C33H55N5O6	Amino acids and Peptides	0.552162	Valine and derivatives	0.662651
620.281	5.477	426726048	[M + H]+	C24H42N7O10P	Carbohydrates	0.831723	Purine ribonucleoside monophosphates	0.803206
620.356	7.5	42434616	[M - H2O + H]+	C30H54NO10P	Fatty acids	0.999489	Phosphatidylserines	0.87735
621.303	8.676	51099688	[M + Na]+	C30H42N6O7	Amino acids and Peptides	0.689797	Amino acids and derivatives	0.732923	1916	0.710174	FUSIDIC ACID	N/A	539.334	81.9694
622.335	6.522	272007968	[M + H]+	C36H48NO6P	Fatty acids	0.997348	Phosphocholines	0.976935	467	0.946289	Spectral Match to 1,2-Ditetradecanoyl-sn-glycero-3-phosphocholine from NIST14	N/A	678.507	56.1718
622.335	6.108	12142707							409	0.884891	Spectral Match to 1-Stearoyl-2-hydroxy-sn-glycero-3-phosphocholine from NIST14	N/A	524.367	97.9679
622.371	9.455	120253984
622.372	6.487	25445336							466	0.944656	Spectral Match to Azelaoyl PAF from NIST14	CCCCCCCCCCCCCCCCOC[C@H](COP(=O)([O-])OCC[N+](C)(C)C)OC(=O)CCCCCCCC(=O)O	652.458	30.0864
624.314	5.919	39181620							384	0.899351	Spectral Match to Azelaoyl PAF from NIST14	CCCCCCCCCCCCCCCCOC[C@H](COP(=O)([O-])OCC[N+](C)(C)C)OC(=O)CCCCCCCC(=O)O	652.458	28.1435
624.351	6.634	22927806	[M + H]+	C30H50N5O7P	Fatty acids	0.803217	Carbamic acids and derivatives	0.503271	503	0.802172	Spectral Match to 1-Palmitoyl-2-myristoyl-sn-glycero-3-phosphocholine from NIST14	N/A	706.54	82.1891
624.387	10.787	75124816	[M + H]+	C30H58NO10P	Fatty acids	0.999241	Phosphatidylethanolamines	0.502047
624.387	10.253	468196576	[M + H]+	C30H58NO10P	Fatty acids	0.999262	Phosphatidylethanolamines	0.679721	2981	0.653506	PE-DAG (16:0/16:1)	N/A	690.506	66.1188
624.424	9.757	34591236	[M + H]+	C31H62NO9P	Fatty acids	0.998873	Phosphatidylcholines	0.756025	935	0.923117	DIDECANOYL-GLYCEROPHOSPHOCHOLINE	CCCCCCCCCC(=O)OCC(COP(=O)([O-])OCC[N+](C)(C)C)OC(=O)CCCCCCCCC	566.382	58.0414
625.319	7.968	103241440	[M + Na]+	C30H50O12	Polyketides	0.518392	Monosaccharides	0.522572
625.335	8.729	77164256	[M + Na]+	C34H50O9	Terpenoids	0.876639	Steroid esters	0.823017	823	0.785702	PEFA - D-mannitol-4-monoacetate-3-(acetyloxy)-hexadecanoate	<undefined>	543.315	82.0197
626.294	5.313	13276816							309	0.824074	Brominated Phosphatidylcholine mz 2+ C24H47BrNO8 - putative	OC[C@@H](OC(C#CC#CC#CC#CC#CC#CC#CC)=O)COP([O-])(OCC[N+](C)(C)C)=O.OBr.[HH].[HH].[HH].[HH].[HH].[HH].[HH].[HH].[HH].[HH].[HH].[HH]	590.228	36.0657
626.33	6.834	48337044	[M + H]+	C35H48NO7P	Fatty acids	0.995554	Glycerophosphocholines	0.738245	533	0.901463	Spectral Match to 1,2-Ditetradecanoyl-sn-glycero-3-phosphocholine from NIST14	CCCCCCCCCCCCCC(=O)OC[C@H](COP(=O)([O-])OCC[N+](C)(C)C)OC(=O)CCCCCCCCCCCCC	678.505	52.1751
626.33	6.054	72645576	[M + H]+	C35H48NO7P	Fatty acids	0.996083	Glycerophosphocholines	0.849643	403	0.943482	DIDECANOYL-GLYCEROPHOSPHOCHOLINE	CCCCCCCCCC(=O)OCC(COP(=O)([O-])OCC[N+](C)(C)C)OC(=O)CCCCCCCCC	566.382	59.9482
627.352	9.854	45796512	[M + H]+	C36H50O9	Terpenoids	0.998467	Limonoids	0.845374
628.309	5.251	25939008	[M + H]+	C34H46NO8P	Fatty acids	0.995066	Phosphatidylcholines	0.680883	299	0.923787	DIDECANOYL-GLYCEROPHOSPHOCHOLINE	CCCCCCCCCC(=O)OCC(COP(=O)([O-])OCC[N+](C)(C)C)OC(=O)CCCCCCCCC	566.382	61.9274
628.457	7.662	39012000	[M + H]+	C38H61NO6	Terpenoids	0.956825	Triterpenoids	0.921768
628.457	8.029	36159396	[M + H]+	C23H57N13O7	Amino acids and Peptides	0.776648	Peptides	0.980813
629.368	9.447	73096632	[M + H]+	C36H52O9	Terpenoids	0.991678	Triterpenoids	0.895098
630.4	11.217	496177152	[M + H3N + H]+	C36H55NO8	Terpenoids	0.996925	Limonoids	0.725196
632.317	5.957	38407296	[M + Na]+	C35H48NO6P	Fatty acids	0.993621	Glycerophosphocholines	0.730199
632.416	11.511	175298288	[M + H]+	C36H57NO8	Terpenoids	0.990423	Triterpenoids	0.922163
632.431	10.191	36391052	[M + H]+	C33H62NO8P	Fatty acids	0.999881	Alpha amino acids	0.943891
634.297	6.131	44736580	[M + Na]+	C34H46NO7P	Fatty acids	0.981316	Glycerophosphocholines	0.850335
634.358	8.282	30507690	[M + H]+	C34H51NO10	Polyketides	0.824726	Diterpenoids	0.540081
634.416	9.583	271411424	[M + H]+	C32H59NO11	Fatty acids	0.683599	Alkyl glycosides	0.989255
635.356	11.217	207577104	[M + Na]+	C36H52O8	Terpenoids	0.997225	Bile acids, alcohols and derivatives	0.956699	1149	0.757107	4-(5,9,16-triacetyloxy-2,15-dimethyltetracyclo[8.7.0.0<2,7>.0<11,15>]heptadec- 14-yl)pentanoic acid CollisionEnergy:102040	CC(=O)OC1CCC2(C)C(C1)CC(OC(C)=O)C1C2CC(OC(C)=O)C2(C)C(C(C)CCC(=O)O)CCC12	557.308	78.0474
635.421	9.539	112379608	[M + H]+	C42H54N2O3	Terpenoids	0.852922	Amino acids and derivatives	0.565019
636.314	5.962	72877128	[M + H]+	C36H46NO7P	Fatty acids	0.99508	Glycerophosphocholines	0.611902	381	0.923055	Spectral Match to N-Oleoyl-D-erythro-sphingosylphosphorylcholine from NIST14	CCCCCCCCCCCCC/C=C/[C@H]([C@H](COP(=O)([O-])OCC[N+](C)(C)C)NC(=O)CCCCCCC/C=CCCCCCCCC)O	729.59	93.2756
636.351	7.685	66866064	[M + H]+	C30H54NO11P	Fatty acids	0.998517	1-acyl-glycerol-3-phosphoserines	0.629063
636.424	11.023	41237104	[M + H]+	C32H62NO9P	Fatty acids	0.999911	Phosphatidylethanolamines	0.883524
636.424	10.506	134026768	[M + H]+	C31H63N3O6P2	Fatty acids	0.995645	Phosphosphingolipids	0.999724	1046	0.9519	Spectral Match to N-Oleoyl-D-erythro-sphingosylphosphorylcholine from NIST14	CCCCCCCCCCCCC/C=C/[C@H]([C@H](COP(=O)([O-])OCC[N+](C)(C)C)NC(=O)CCCCCCC/C=CCCCCCCCC)O	729.59	93.1664
637.371	11.506	84771312	[M + Na]+	C36H54O8	Terpenoids	0.999148	Monohydroxy bile acids, alcohols and derivatives	0.799129	1181	0.67077	4-(5,9,16-triacetyloxy-2,15-dimethyltetracyclo[8.7.0.0<2,7>.0<11,15>]heptadec- 14-yl)pentanoic acid CollisionEnergy:205060	CC(=O)OC1CCC2(C)C(C1)CC(OC(C)=O)C1C2CC(OC(C)=O)C2(C)C(C(C)CCC(=O)O)CCC12	557.308	80.063
638.33	5.755	47054848	[M + H]+	C36H48NO7P	Fatty acids	0.994215	Glycerophosphocholines	0.689579	351	0.934784	Spectral Match to N-Oleoyl-D-erythro-sphingosylphosphorylcholine from NIST14	CCCCCCCCCCCCC/C=C/[C@H]([C@H](COP(=O)([O-])OCC[N+](C)(C)C)NC(=O)CCCCCCC/C=CCCCCCCCC)O	729.59	91.26
638.33	6.195	158272688	[M + H]+	C36H48NO7P	Fatty acids	0.995808	Glycerophosphocholines	0.604595	416	0.94181	Spectral Match to N-Oleoyl-D-erythro-sphingosylphosphorylcholine from NIST14	CCCCCCCCCCCCC/C=C/[C@H]([C@H](COP(=O)([O-])OCC[N+](C)(C)C)NC(=O)CCCCCCC/C=CCCCCCCCC)O	729.59	91.2598
638.33	6.691	23468770							1713	0.904308	Spectral Match to N-Oleoyl-D-erythro-sphingosylphosphorylcholine from NIST14	CCCCCCCCCCCCC/C=C/[C@H]([C@H](COP(=O)([O-])OCC[N+](C)(C)C)NC(=O)CCCCCCC/C=CCCCCCCCC)O	729.59	91.2599
638.367	7.513	31272926	[M + H]+	C29H43N13O4	Amino acids and Peptides	0.621666	Phenylalanine and derivatives	0.517131
638.403	11.321	96235856	[M + H]+	C31H60NO10P	Fatty acids	0.999262	Phosphatidylethanolamines	0.610457
638.403	10.769	102737832	[M + H]+	C31H60NO10P	Fatty acids	0.999504	Phosphatidylserines	0.988588
638.439	10.299	59354532	[M + H]+	C31H65N3O6P2	Fatty acids	0.998083	Phosphosphingolipids	0.99898	1014	0.943069	Spectral Match to N-Oleoyl-D-erythro-sphingosylphosphorylcholine from NIST14	CCCCCCCCCCCCC/C=C/[C@H]([C@H](COP(=O)([O-])OCC[N+](C)(C)C)NC(=O)CCCCCCC/C=CCCCCCCCC)O	729.59	91.1507
639.335	8.917	77711096	[M + Na]+	C32H48N4O8	Alkaloids	0.595638	Carboxylic acid esters	0.721405
640.427	8.351	90263120	[M + H]+	C28H53N11O6	Alkaloids	0.666307	6-aminopurines	0.836064
642.325	5.345	16901104	[M + H]+	C35H48NO8P	Fatty acids	0.993576	Phosphatidylcholines	0.777474	308	0.851979	Spectral Match to 1-Myristoyl-2-stearoyl-sn-glycero-3-phosphocholine from NIST14	CCCCCCCCCCCCCCCCCC(=O)O[C@H](COC(=O)CCCCCCCCCCCCC)COP(=O)([O-])OCC[N+](C)(C)C	734.57	92.2449
642.437	8.896	53596764	[M + H]+	C38H59NO7	Polyketides	0.798951	Oxosteroids	0.595859
644.317	6.522	85634568	[M + Na]+	C36H48NO6P	Fatty acids	0.963572	Glycerophosphocholines	0.623387
644.452	9.118	44031324	[M + H]+	C38H61NO7	Terpenoids	0.934026	Steroid esters	0.763504
646.371	7.999	51107016	[M + H]+	C32H56NO10P	Fatty acids	0.998457	Glycerophosphoserines	0.807409
646.395	10.212	63098252	[M + H3N + H]+	C36H55NO9	Terpenoids	0.999183	Limonoids	0.54821
648.312	6.836	17444868
648.313	6.033	20792986	[M + Na]+	C31H43N7O7	Amino acids and Peptides	0.890553	Oligopeptides	0.683353
648.387	9.598	92920360	[M + H]+	C32H58NO10P	Fatty acids	0.999757	Phosphatidylethanolamines	0.564179
650.403	10.378	41036972
650.439	11.072	258778272	[M + H]+	C33H64NO9P	Fatty acids	0.999359	Phosphatidylcholines	0.840305	1120	0.950042	Spectral Match to N-Oleoyl-D-erythro-sphingosylphosphorylcholine from NIST14	CCCCCCCCCCCCC/C=C/[C@H]([C@H](COP(=O)([O-])OCC[N+](C)(C)C)NC(=O)CCCCCCC/C=CCCCCCCCC)O	729.59	79.1508
651.351	9.447	159618944	[M + Na]+	C36H52O9	Terpenoids	0.983934	Triterpenoids	0.597754	899	0.812473	(3R,5S,7R,8R,9S,10S,12S,13R,14S,17R)-17-((R)-7-acetoxy-6-(acetoxymethyl)heptan-2-yl)-12-hydroxy-10,13-dimethylhexadecahydro-1H-cyclopenta[a]phenanthrene-3,7-diyl diacetate	[H][C@]12[C@]3([H])[C@H](OC(C)=O)C[C@@]4([H])[C@@](CC[C@@H](OC(C)=O)C4)(C)[C@@]3([H])C[C@H](O)[C@]1(C)[C@@]([H])([C@H](C)CCCC(COC(C)=O)COC(C)=O)CC2	643.382	7.96832
651.351	10.209	47311676	[M + Na]+	C36H52O9	Terpenoids	0.937638	Triterpenoids	0.709267	998	0.653765	(3R,6R)-6-((3R,5S,7R,8R,9S,10S,12S,13R,14S,17R)-3,7-diacetoxy-12-hydroxy-10,13-dimethylhexadecahydro-1H-cyclopenta[a]phenanthren-17-yl)heptane-1,3-diyl diacetate	[H][C@]12[C@]3([H])[C@H](OC(C)=O)C[C@@]4([H])[C@@](CC[C@@H](OC(C)=O)C4)(C)[C@@]3([H])C[C@H](O)[C@]1(C)[C@@]([H])([C@H](C)CC[C@@H](OC(C)=O)CCOC(C)=O)CC2	629.366	21.9845
652.309	5.757	65726888	[M + H]+	C36H46NO8P	Fatty acids	0.979959	Glycerophosphocholines	0.632682	340	0.881101	PC(16:1/17:1); [M+H]+ C41H79N1O8P1	N/A	744.554	92.2451
652.382	11.582	104039624	[M + H]+	C31H58NO11P	Fatty acids	0.999146	Phosphatidylserines		1190	0.657925	PS(16:0/16:1); [M+H]+ C38H73N1O10P1	N/A	734.497	82.1151
652.418	9.82	262443856	[M + H]+	C32H62NO10P	Fatty acids	0.998705	Phosphatidylcholines	0.743804	944	0.969174	Spectral Match to N-Oleoyl-D-erythro-sphingosylphosphorylcholine from NIST14	CCCCCCCCCCCCC/C=C/[C@H]([C@H](COP(=O)([O-])OCC[N+](C)(C)C)NC(=O)CCCCCCC/C=CCCCCCCCC)O	729.59	77.1716
652.418	11.294	61982436	[M + H]+	C32H62NO10P	Fatty acids	0.999739	Phosphatidylserines	0.995955
654.325	5.497	55737728	[M + H]+	C36H48NO8P	Fatty acids	0.992161	Phosphatidylcholines	0.541698	319	0.946423	PC-DAG (16:0/18:5)	N/A	752.521	98.196
654.361	9.981	99831088	[M + H]+	C31H52N5O8P	Alkaloids	0.335855	Alpha amino acids and derivatives	0.987922
656.452	9.125	90729656	[M + H]+	C39H61NO7	Terpenoids	0.714723	Steroids and steroid derivatives	0.885167
658.468	9.36	190345760	[M + H]+	C39H63NO7	Terpenoids	0.84143	Steroids and steroid derivatives	0.65951
660.312	6.195	43064820	[M + Na]+	C36H48NO7P	Fatty acids	0.534597	Phosphocholines	0.523379	417	0.667409	Spectral Match to N-Oleoyl-D-erythro-sphingosylphosphorylcholine from NIST14	CCCCCCCCCCCCC/C=C/[C@H]([C@H](COP(=O)([O-])OCC[N+](C)(C)C)NC(=O)CCCCCCC/C=CCCCCCCCC)O	751.57	91.2581
660.374	9.118	85537008	[M + H]+	C36H53NO10	Terpenoids	0.885456	Diterpenoids	0.682764
662.403	8.167	92300640	[M + H]+	C31H61N5O4P2S	Alkaloids	0.914233	Biotin and derivatives	0.792373	741	0.906379	Spectral Match to N-Oleoyl-D-erythro-sphingosylphosphorylcholine from NIST14	CCCCCCCCCCCCC/C=C/[C@H]([C@H](COP(=O)([O-])OCC[N+](C)(C)C)NC(=O)CCCCCCC/C=CCCCCCCCC)O	729.59	67.1868
662.439	9.644	88208088	[M + H]+	C35H60N5O5P	Fatty acids	0.980879	Phosphosphingolipids	0.797801	913	0.919196	Spectral Match to N-Oleoyl-D-erythro-sphingosylphosphorylcholine from NIST14	CCCCCCCCCCCCC/C=C/[C@H]([C@H](COP(=O)([O-])OCC[N+](C)(C)C)NC(=O)CCCCCCC/C=CCCCCCCCC)O	729.59	67.1511
664.383	7.54	27728386							644	0.936205	Spectral Match to 1-Oleoyl-2-palmitoyl-sn-glycero-3-phosphocholine from NIST14	CCCCCCCCCCCCCCCC(=O)O[C@H](COC(=O)CCCCCCC/C=CCCCCCCCC)COP(=O)([O-])OCC[N+](C)(C)C	760.584	96.2018
664.419	11.066	66250500	[M + H]+	C33H62NO10P	Fatty acids	0.999395	Phosphatidylserines	0.999829
664.419	9.521	96985120	[M + H]+	C33H62NO10P	Fatty acids	0.998709	Phosphatidylcholines	0.702915	905	0.959374	Spectral Match to N-Oleoyl-D-erythro-sphingosylphosphorylcholine from NIST14	CCCCCCCCCCCCC/C=C/[C@H]([C@H](COP(=O)([O-])OCC[N+](C)(C)C)NC(=O)CCCCCCC/C=CCCCCCCCC)O	729.59	65.1714
664.455	10.596	26887728	[M + H]+	C35H62N5O5P	Fatty acids	0.980552	Phosphosphingolipids	0.723056	1060	0.908746	Spectral Match to 1-Oleoyl-2-palmitoyl-sn-glycero-3-phosphocholine from NIST14	CCCCCCCCCCCCCCCC(=O)O[C@H](COC(=O)CCCCCCC/C=CCCCCCCCC)COP(=O)([O-])OCC[N+](C)(C)C	760.584	96.1284
664.456	11.672	146719744	[M + H]+	C30H62N7O7P	Fatty acids	0.92563	Carbamate esters	0.650928	1196	0.947039	Spectral Match to N-Oleoyl-D-erythro-sphingosylphosphorylcholine from NIST14	CCCCCCCCCCCCC/C=C/[C@H]([C@H](COP(=O)([O-])OCC[N+](C)(C)C)NC(=O)CCCCCCC/C=CCCCCCCCC)O	729.59	65.135
665.33	9.118	71436696	[M + Na]+	C36H50O10	Terpenoids	0.990656	Steroid esters	0.756989
666.434	10.336	538263040	[M + H]+	C33H64NO10P	Fatty acids	0.999711	Glycerophosphocholines	0.994026	1017	0.953672	Spectral Match to 1-Myristoyl-2-stearoyl-sn-glycero-3-phosphocholine from NIST14	CCCCCCCCCCCCCCCCCC(=O)O[C@H](COC(=O)CCCCCCCCCCCCC)COP(=O)([O-])OCC[N+](C)(C)C	734.57	68.136
666.435	10.92	44807644	[M + H]+	C29H60N7O8P	Fatty acids	0.967394	Amino acids and derivatives	0.592277	1102	0.901533	Spectral Match to N-Oleoyl-D-erythro-sphingosylphosphorylcholine from NIST14	CCCCCCCCCCCCC/C=C/[C@H]([C@H](COP(=O)([O-])OCC[N+](C)(C)C)NC(=O)CCCCCCC/C=CCCCCCCCC)O	729.59	63.1558
668.377	10.647	257303888	[M + H]+	C31H58NO12P	Fatty acids	0.998515	Phosphatidylserines
672.424	8.454	113347256	[M + H]+	C35H62NO9P	Fatty acids	0.998868	Phosphatidylcholines	0.735528	775	0.96222	Spectral Match to N-Oleoyl-D-erythro-sphingosylphosphorylcholine from NIST14	CCCCCCCCCCCCC/C=C/[C@H]([C@H](COP(=O)([O-])OCC[N+](C)(C)C)NC(=O)CCCCCCC/C=CCCCCCCCC)O	729.59	57.1664
672.447	7.667	22907912	[M + H]+	C35H57N7O6	Amino acids and Peptides	0.787973	Steroids and steroid derivatives	0.579997
674.4	9.82	60051820	[M + Na]+	C34H57N3O9	Polyketides	0.742449	Alpha amino acids and derivatives	0.622882	946	0.801895	Spectral Match to N-Oleoyl-D-erythro-sphingosylphosphorylcholine from NIST14	CCCCCCCCCCCCC/C=C/[C@H]([C@H](COP(=O)([O-])OCC[N+](C)(C)C)NC(=O)CCCCCCC/C=CCCCCCCCC)O	751.57	77.1695
674.439	10.358	401530592	[M + H]+	C29H65N5O8P2	Fatty acids	0.988226	Carbamate esters	0.625156	1006	0.944954	Spectral Match to N-Oleoyl-D-erythro-sphingosylphosphorylcholine from NIST14	CCCCCCCCCCCCC/C=C/[C@H]([C@H](COP(=O)([O-])OCC[N+](C)(C)C)NC(=O)CCCCCCC/C=CCCCCCCCC)O	729.59	55.1509
676.419	9.443	55440700	[M + H]+	C34H62NO10P	Fatty acids	0.998034	Phosphatidylcholines	0.733137	896	0.946008	Spectral Match to N-Oleoyl-D-erythro-sphingosylphosphorylcholine from NIST14	CCCCCCCCCCCCC/C=C/[C@H]([C@H](COP(=O)([O-])OCC[N+](C)(C)C)NC(=O)CCCCCCC/C=CCCCCCCCC)O	729.59	53.1716
678.398	7.725	122995080	[M + H]+	C33H60NO11P	Fatty acids	0.996361	Phosphatidylcholines	0.675535	667	0.956497	Spectral Match to N-Oleoyl-D-erythro-sphingosylphosphorylcholine from NIST14	CCCCCCCCCCCCC/C=C/[C@H]([C@H](COP(=O)([O-])OCC[N+](C)(C)C)NC(=O)CCCCCCC/C=CCCCCCCCC)O	729.59	51.1922
680.414	7.554	75240288	[M + H]+	C33H62NO11P	Fatty acids	0.997182	Phosphatidylcholines	0.733158	648	0.930031	Spectral Match to N-Oleoyl-D-erythro-sphingosylphosphorylcholine from NIST14	CCCCCCCCCCCCC/C=C/[C@H]([C@H](COP(=O)([O-])OCC[N+](C)(C)C)NC(=O)CCCCCCC/C=CCCCCCCCC)O	729.59	49.1768
680.45	11.438	81938152	[M + H]+	C29H63N9O5P2	Fatty acids	0.955245	Phosphocholines	0.990743	1151	0.943479	Spectral Match to N-Oleoyl-D-erythro-sphingosylphosphorylcholine from NIST14	CCCCCCCCCCCCC/C=C/[C@H]([C@H](COP(=O)([O-])OCC[N+](C)(C)C)NC(=O)CCCCCCC/C=CCCCCCCCC)O	729.59	49.1403
680.45	10.877	285278624	[M + H]+	C34H66NO10P	Fatty acids	0.999197	Phosphatidylcholines	0.760187	1093	0.962952	Spectral Match to N-Oleoyl-D-erythro-sphingosylphosphorylcholine from NIST14	CCCCCCCCCCCCC/C=C/[C@H]([C@H](COP(=O)([O-])OCC[N+](C)(C)C)NC(=O)CCCCCCC/C=CCCCCCCCC)O	729.59	49.1404
686.439	10.478	44519944	[M + H]+	C30H65N5O8P2	Fatty acids	0.988425	Carbamate esters	0.610829	1045	0.896994	Spectral Match to N-Oleoyl-D-erythro-sphingosylphosphorylcholine from NIST14	CCCCCCCCCCCCC/C=C/[C@H]([C@H](COP(=O)([O-])OCC[N+](C)(C)C)NC(=O)CCCCCCC/C=CCCCCCCCC)O	729.59	43.1508
688.417	10.332	124959520	[M + Na]+	C33H64NO10P	Fatty acids	0.999744	Glycerophosphocholines	0.995135	1018	0.779933	Spectral Match to N-Stearoyl-4-sphingenyl-1-O-phosphorylcholine from NIST14	N/A	753.589	65.1728
688.419	8.006	161557312	[M + H]+	C30H59N9O5P2	Fatty acids	0.931115	Phosphocholines	0.969046	710	0.970986	Spectral Match to 1-Stearoyl-2-linoleoyl-sn-glycero-3-phosphocholine from NIST14	CCCCCCCCCCCCCCCCCC(=O)OC[C@H](COP(=O)([O-])OCC[N+](C)(C)C)OC(=O)CCCCCCC/C=CC/C=CCCCCC	786.599	98.1806
689.445	3.176	34175088	[M + H]+	C32H60N6O10	Amino acids and Peptides	0.995764	Oligopeptides	0.545053
690.434	9.716	555515008	[M + H]+	C42H59NO7	Terpenoids	0.921562	Phenylalanine and derivatives	0.914648	922	0.978153	Spectral Match to 1-Stearoyl-2-linoleoyl-sn-glycero-3-phosphocholine from NIST14	CCCCCCCCCCCCCCCCCC(=O)OC[C@H](COP(=O)([O-])OCC[N+](C)(C)C)OC(=O)CCCCCCC/C=CC/C=CCCCCC	786.599	96.1646
690.434	8.507	846335680	[M + H]+	C35H64NO10P	Fatty acids	0.998728	Phosphatidylcholines	0.653635	759	0.962209	Spectral Match to 1-Stearoyl-2-linoleoyl-sn-glycero-3-phosphocholine from NIST14	CCCCCCCCCCCCCCCCCC(=O)OC[C@H](COP(=O)([O-])OCC[N+](C)(C)C)OC(=O)CCCCCCC/C=CC/C=CCCCCC	786.599	96.1648
692.45	10.363	68740608	[M + H]+	C30H63N9O5P2	Fatty acids	0.964842	Phosphocholines	0.987021	1019	0.955316	Spectral Match to 1-Stearoyl-2-linoleoyl-sn-glycero-3-phosphocholine from NIST14	CCCCCCCCCCCCCCCCCC(=O)OC[C@H](COP(=O)([O-])OCC[N+](C)(C)C)OC(=O)CCCCCCC/C=CC/C=CCCCCC	786.599	94.149
694.466	11.437	636014656	[M + H]+	C35H68NO10P	Fatty acids	0.99911	Phosphatidylcholines	0.760652	1168	0.972986	Spectral Match to 1-Stearoyl-2-linoleoyl-sn-glycero-3-phosphocholine from NIST14	CCCCCCCCCCCCCCCCCC(=O)OC[C@H](COP(=O)([O-])OCC[N+](C)(C)C)OC(=O)CCCCCCC/C=CC/C=CCCCCC	786.599	92.1336
695.442	9.161	103316376		C47H60O3
696.593	11.81	84579800	[M + O + H]+	C45H77NO4	Fatty acids	0.999861	Ceramides	0.998855	2201	0.691078	Cer(d18:1/24:0(2OH)); [M+H]+ C42H84N1O4	N/A	666.64	29.9526
700.38	7.725	44732088	[M + Na]+	C40H56NO6P	Fatty acids	0.987637	Phosphocholines	0.875862
700.455	10.486	59900384	[M + H]+	C28H58N15O4P	Alkaloids	0.498112	Phosphocholines	0.974195	1036	0.9534	Spectral Match to 1-Stearoyl-2-linoleoyl-sn-glycero-3-phosphocholine from NIST14	CCCCCCCCCCCCCCCCCC(=O)OC[C@H](COP(=O)([O-])OCC[N+](C)(C)C)OC(=O)CCCCCCC/C=CC/C=CCCCCC	786.599	86.1443
702.435	9.846	38918656							938	0.918161	Spectral Match to 1-Stearoyl-2-linoleoyl-sn-glycero-3-phosphocholine from NIST14	CCCCCCCCCCCCCCCCCC(=O)OC[C@H](COP(=O)([O-])OCC[N+](C)(C)C)OC(=O)CCCCCCC/C=CC/C=CCCCCC	786.599	84.165
702.471	10.486	90707176	[M + H]+	C37H68NO9P	Fatty acids	0.999702	Phosphatidylcholines	0.938024	1034	0.974262	Spectral Match to 1-Stearoyl-2-linoleoyl-sn-glycero-3-phosphocholine from NIST14	CCCCCCCCCCCCCCCCCC(=O)OC[C@H](COP(=O)([O-])OCC[N+](C)(C)C)OC(=O)CCCCCCC/C=CC/C=CCCCCC	786.599	84.1284
704.413	8.173	203543520	[M + H]+	C35H62NO11P	Fatty acids	0.995619	Phosphatidylcholines	0.676945	728	0.947631	Spectral Match to 1-Stearoyl-2-linoleoyl-sn-glycero-3-phosphocholine from NIST14	CCCCCCCCCCCCCCCCCC(=O)OC[C@H](COP(=O)([O-])OCC[N+](C)(C)C)OC(=O)CCCCCCC/C=CC/C=CCCCCC	786.599	82.1855
704.414	7.478	234207056	[M + H]+	C30H59N9O6P2	Fatty acids	0.953863	Phosphosphingolipids	0.855021	629	0.96686	Spectral Match to 1-Stearoyl-2-linoleoyl-sn-glycero-3-phosphocholine from NIST14	CCCCCCCCCCCCCCCCCC(=O)OC[C@H](COP(=O)([O-])OCC[N+](C)(C)C)OC(=O)CCCCCCC/C=CC/C=CCCCCC	786.599	82.1855
704.45	10.798	81402816	[M + H]+	C31H63N9O5P2	Fatty acids	0.943589	Phosphocholines	0.974972	1075	0.958147	Spectral Match to 1-Stearoyl-2-linoleoyl-sn-glycero-3-phosphocholine from NIST14	CCCCCCCCCCCCCCCCCC(=O)OC[C@H](COP(=O)([O-])OCC[N+](C)(C)C)OC(=O)CCCCCCC/C=CC/C=CCCCCC	786.599	82.1492
705.439	3.265	39507492	[M + Na]+	C35H62N4O9	Amino acids and Peptides	0.96284	N-acyl-alpha amino acids and derivatives	0.946677
706.393	7.593	36676032							652	0.957616	Spectral Match to 1-Stearoyl-2-linoleoyl-sn-glycero-3-phosphocholine from NIST14	CCCCCCCCCCCCCCCCCC(=O)OC[C@H](COP(=O)([O-])OCC[N+](C)(C)C)OC(=O)CCCCCCC/C=CC/C=CCCCCC	786.599	80.2061
706.429	8.597	202180336	[M + H]+	C30H61N9O6P2	Fatty acids	0.96477	Phosphosphingolipids	0.809722	779	0.944539	Spectral Match to 1-Stearoyl-2-linoleoyl-sn-glycero-3-phosphocholine from NIST14	CCCCCCCCCCCCCCCCCC(=O)OC[C@H](COP(=O)([O-])OCC[N+](C)(C)C)OC(=O)CCCCCCC/C=CC/C=CCCCCC	786.599	80.1699
706.429	7.897	154886752	[M + H]+	C35H64NO11P	Fatty acids	0.997617	Phosphatidylcholines	0.648307	655	0.953638	Spectral Match to 1-Stearoyl-2-linoleoyl-sn-glycero-3-phosphocholine from NIST14	CCCCCCCCCCCCCCCCCC(=O)OC[C@H](COP(=O)([O-])OCC[N+](C)(C)C)OC(=O)CCCCCCC/C=CC/C=CCCCCC	786.599	80.17
708.445	8.395	91267952	[M + H]+	C30H63N9O6P2	Fatty acids	0.963685	Phosphosphingolipids	0.774489	763	0.957837	Spectral Match to 1-Stearoyl-2-linoleoyl-sn-glycero-3-phosphocholine from NIST14	CCCCCCCCCCCCCCCCCC(=O)OC[C@H](COP(=O)([O-])OCC[N+](C)(C)C)OC(=O)CCCCCCC/C=CC/C=CCCCCC	786.599	78.1542
710.424	6.302	102130320	[M + H]+	C41H60NO7P	Fatty acids	0.998124	Glycerophosphocholines	0.828144	436	0.949775	Spectral Match to 1-Stearoyl-2-linoleoyl-sn-glycero-3-phosphocholine from NIST14	CCCCCCCCCCCCCCCCCC(=O)OC[C@H](COP(=O)([O-])OCC[N+](C)(C)C)OC(=O)CCCCCCC/C=CC/C=CCCCCC	786.599	76.1749
712.416	8.497	236385984	[M + Na]+	C35H64NO10P	Fatty acids	0.999941	Phosphatidylcholines	0.669526	765	0.762922	Spectral Match to N-Oleoyl-D-erythro-sphingosylphosphorylcholine from NIST14	CCCCCCCCCCCCC/C=C/[C@H]([C@H](COP(=O)([O-])OCC[N+](C)(C)C)NC(=O)CCCCCCC/C=CCCCCCCCC)O	751.57	39.1542
712.416	9.67	171232768	[M + Na]+	C31H60N7O8P	Fatty acids	0.8924	Amino acids and derivatives	0.741793	924	0.698555	PC(18:1/20:4); [M+H]+ C46H83N1O8P1	N/A	808.586	96.1697
716.447	11.434	108313968	[M + Na]+	C37H63N3O9	Polyketides	0.619534	Amino acids and derivatives	0.719179	1170	0.79066	Spectral Match to N-Stearoyl-4-sphingenyl-1-O-phosphorylcholine from NIST14	N/A	753.589	37.1415
718.429	8.107	66566056							737	0.941695	Spectral Match to Arachidonoylthio-PC from NIST14	CCCCCCCCCCCCCCCCOC[C@H](COP(=O)([O-])OCC[N+](C)(C)C)SC(=O)CCC/C=CC/C=CC/C=CC/C=CCCCCC	784.584	66.1548
718.465	10.593	30796064	[M + H]+	C37H68NO10P	Fatty acids	0.999811	Phosphatidylcholines	0.841341	1063	0.946886	Spectral Match to 1-Stearoyl-2-linoleoyl-sn-glycero-3-phosphocholine from NIST14	CCCCCCCCCCCCCCCCCC(=O)OC[C@H](COP(=O)([O-])OCC[N+](C)(C)C)OC(=O)CCCCCCC/C=CC/C=CCCCCC	786.599	68.1333
718.466	8.576	140977264	[M + H]+	C37H68NO10P	Fatty acids	0.9995	Phosphatidylcholines	0.857601	781	0.932611	Spectral Match to 1-Oleoyl-2-palmitoyl-sn-glycero-3-phosphocholine from NIST14	CCCCCCCCCCCCCCCC(=O)O[C@H](COC(=O)CCCCCCC/C=CCCCCCCCC)COP(=O)([O-])OCC[N+](C)(C)C	760.584	42.1187
720.408	7.102	221214784	[M + H]+	C42H58NO7P	Fatty acids	0.997733	Glycerophosphocholines	0.653435	551	0.948517	Spectral Match to 1-Stearoyl-2-linoleoyl-sn-glycero-3-phosphocholine from NIST14	CCCCCCCCCCCCCCCCCC(=O)OC[C@H](COP(=O)([O-])OCC[N+](C)(C)C)OC(=O)CCCCCCC/C=CC/C=CCCCCC	786.599	66.1906
720.408	7.799	179809952	[M + H]+	C42H58NO7P	Fatty acids	0.997767	Glycerophosphocholines	0.65395	645	0.956986	Spectral Match to 1-Stearoyl-2-linoleoyl-sn-glycero-3-phosphocholine from NIST14	CCCCCCCCCCCCCCCCCC(=O)OC[C@H](COP(=O)([O-])OCC[N+](C)(C)C)OC(=O)CCCCCCC/C=CC/C=CCCCCC	786.599	66.1906
721.435	3.368	55626120	[M + Na]+	C35H62N4O10	Amino acids and Peptides	0.924728	N-acyl-alpha amino acids and derivatives	0.774762
722.423	7.289	201764832	[M + H]+	C42H60NO7P	Fatty acids	0.998284	Phosphatidylcholines	0.52363	559	0.946329	Spectral Match to 1-Stearoyl-2-linoleoyl-sn-glycero-3-phosphocholine from NIST14	CCCCCCCCCCCCCCCCCC(=O)OC[C@H](COP(=O)([O-])OCC[N+](C)(C)C)OC(=O)CCCCCCC/C=CC/C=CCCCCC	786.599	64.1749
722.424	8.102	211312128	[M + H]+	C42H60NO7P	Fatty acids	0.998336	Glycerophosphocholines	0.810077	714	0.941945	Spectral Match to 1-Stearoyl-2-linoleoyl-sn-glycero-3-phosphocholine from NIST14	CCCCCCCCCCCCCCCCCC(=O)OC[C@H](COP(=O)([O-])OCC[N+](C)(C)C)OC(=O)CCCCCCC/C=CC/C=CCCCCC	786.599	64.1749
722.425	6.849	128157488							531	0.965826	Spectral Match to 1-Stearoyl-2-linoleoyl-sn-glycero-3-phosphocholine from NIST14	CCCCCCCCCCCCCCCCCC(=O)OC[C@H](COP(=O)([O-])OCC[N+](C)(C)C)OC(=O)CCCCCCC/C=CC/C=CCCCCC	786.599	64.175
724.44	6.542	669329472	[M + H]+	C42H62NO7P	Fatty acids	0.998805	Glycerophosphocholines	0.896427	470	0.960912	Spectral Match to 1-Stearoyl-2-linoleoyl-sn-glycero-3-phosphocholine from NIST14	CCCCCCCCCCCCCCCCCC(=O)OC[C@H](COP(=O)([O-])OCC[N+](C)(C)C)OC(=O)CCCCCCC/C=CC/C=CCCCCC	786.599	62.1594
726.395	8.234	68035272	[M + Na]+	C37H57N3O10	Polyketides	0.97005	N-acyl amines	0.657316	739	0.686647	Spectral Match to N-Oleoyl-D-erythro-sphingosylphosphorylcholine from NIST14	CCCCCCCCCCCCC/C=C/[C@H]([C@H](COP(=O)([O-])OCC[N+](C)(C)C)NC(=O)CCCCCCC/C=CCCCCCCCC)O	751.57	25.1747
726.418	6.049	68931456	[M + H]+	C41H60NO8P	Fatty acids	0.997436	Phosphatidylcholines	0.785733	401	0.915071	Spectral Match to 1-Stearoyl-2-linoleoyl-sn-glycero-3-phosphocholine from NIST14	CCCCCCCCCCCCCCCCCC(=O)OC[C@H](COP(=O)([O-])OCC[N+](C)(C)C)OC(=O)CCCCCCC/C=CC/C=CCCCCC	786.599	60.1798
728.411	8.632	138202288	[M + Na]+	C42H60NO6P	Fatty acids	0.987056	Phosphocholines	0.894039	800	0.661876	Spectral Match to N-Oleoyl-D-erythro-sphingosylphosphorylcholine from NIST14	CCCCCCCCCCCCC/C=C/[C@H]([C@H](COP(=O)([O-])OCC[N+](C)(C)C)NC(=O)CCCCCCC/C=CCCCCCCCC)O	751.57	23.1588
728.411	7.96	81512024	[M + Na]+	C35H64NO11P	Fatty acids	0.999815	Phosphatidylcholines	0.638317	671	0.733742	Spectral Match to N-Oleoyl-D-erythro-sphingosylphosphorylcholine from NIST14	CCCCCCCCCCCCC/C=C/[C@H]([C@H](COP(=O)([O-])OCC[N+](C)(C)C)NC(=O)CCCCCCC/C=CCCCCCCCC)O	751.57	23.1589
730.428	8.385	48567468	[M + H]+	C30H55N11O10	Amino acids and Peptides	0.892996	Peptides	0.975941	764	0.765271	PC(16:0/22:6); [M+H]+ C46H81N1O8P1	N/A	806.57	76.1423
730.466	10.555	93592504	[M + H]+	C38H68NO10P	Fatty acids	0.999471	Phosphatidylcholines	0.86331	1042	0.972366	Spectral Match to 1-Stearoyl-2-linoleoyl-sn-glycero-3-phosphocholine from NIST14	CCCCCCCCCCCCCCCCCC(=O)OC[C@H](COP(=O)([O-])OCC[N+](C)(C)C)OC(=O)CCCCCCC/C=CC/C=CCCCCC	786.599	56.1334
730.501	11.882	109511056	[M + H]+	C39H72NO9P	Fatty acids	0.999683	Phosphatidylethanolamines	0.879048
732.445	8.346	44436084	[M + H]+	C30H68N7O7P3	Fatty acids	0.971915	N-acyl amines	0.849893	760	0.959454	Spectral Match to 1-Stearoyl-2-linoleoyl-sn-glycero-3-phosphocholine from NIST14	CCCCCCCCCCCCCCCCCC(=O)OC[C@H](COP(=O)([O-])OCC[N+](C)(C)C)OC(=O)CCCCCCC/C=CC/C=CCCCCC	786.599	54.1543
735.45	3.142	22838908	[M + H]+	C33H62N6O12	Amino acids and Peptides	0.566415	N-acyl amines	0.929735
736.404	6.949	23706022							554	0.962333	Spectral Match to 1-Stearoyl-2-linoleoyl-sn-glycero-3-phosphocholine from NIST14	CCCCCCCCCCCCCCCCCC(=O)OC[C@H](COP(=O)([O-])OCC[N+](C)(C)C)OC(=O)CCCCCCC/C=CC/C=CCCCCC	786.599	50.1957
738.419	6.534	145172944	[M + H]+	C42H60NO8P	Fatty acids	0.996563	Phosphatidylcholines	0.660574	471	0.95468	Spectral Match to 1-Stearoyl-2-linoleoyl-sn-glycero-3-phosphocholine from NIST14	CCCCCCCCCCCCCCCCCC(=O)OC[C@H](COP(=O)([O-])OCC[N+](C)(C)C)OC(=O)CCCCCCC/C=CC/C=CCCCCC	786.599	48.1801
738.419	7.564	79756736	[M + H]+	C42H60NO8P	Fatty acids	0.996606	Phosphatidylcholines	0.663439	651	0.907969	Spectral Match to 1-Stearoyl-2-linoleoyl-sn-glycero-3-phosphocholine from NIST14	CCCCCCCCCCCCCCCCCC(=O)OC[C@H](COP(=O)([O-])OCC[N+](C)(C)C)OC(=O)CCCCCCC/C=CC/C=CCCCCC	786.599	48.1801
738.42	7.019	96437208	[M + H]+	C42H60NO8P	Fatty acids	0.996989	Phosphatidylcholines	0.678286	553	0.953437	Spectral Match to 1-Myristoyl-2-stearoyl-sn-glycero-3-phosphocholine from NIST14	CCCCCCCCCCCCCCCCCC(=O)O[C@H](COC(=O)CCCCCCCCCCCCC)COP(=O)([O-])OCC[N+](C)(C)C	734.57	3.84937
738.677	6.64	4897119							508	0.93851	Spectral Match to 1-Myristoyl-2-stearoyl-sn-glycero-3-phosphocholine from NIST14	CCCCCCCCCCCCCCCCCC(=O)O[C@H](COC(=O)CCCCCCCCCCCCC)COP(=O)([O-])OCC[N+](C)(C)C	734.57	4.10675
740.39	7.907	104425016	[M + H]+	C29H60N9O7P3	Fatty acids	0.96033	Phosphocholines	0.987522	698	0.937618	Spectral Match to N-Oleoyl-D-erythro-sphingosylphosphorylcholine from NIST14	CCCCCCCCCCCCC/C=C/[C@H]([C@H](COP(=O)([O-])OCC[N+](C)(C)C)NC(=O)CCCCCCC/C=CCCCCCCCC)O	729.59	10.8003
740.435	6.266	389048544	[M + H]+	C42H62NO8P	Fatty acids	0.99799	Phosphatidylcholines	0.852296	424	0.942106	Spectral Match to 1-Stearoyl-2-linoleoyl-sn-glycero-3-phosphocholine from NIST14	CCCCCCCCCCCCCCCCCC(=O)OC[C@H](COP(=O)([O-])OCC[N+](C)(C)C)OC(=O)CCCCCCC/C=CC/C=CCCCCC	786.599	46.1644
740.435	6.581	15485633							434	0.929139	Spectral Match to 1-Stearoyl-2-linoleoyl-sn-glycero-3-phosphocholine from NIST14	CCCCCCCCCCCCCCCCCC(=O)OC[C@H](COP(=O)([O-])OCC[N+](C)(C)C)OC(=O)CCCCCCC/C=CC/C=CCCCCC	786.599	46.1645
740.523	11.393	93180528							2134	0.733289	PE(18:2/20:0); [M+H]+ C43H83N1O8P1	N/A	772.586	32.063
740.523	11.576	13774286	[M + H]+	C41H74NO8P	Fatty acids	0.998893	Phosphatidylethanolamines	0.966701	2145	0.730154	PE(18:2/20:0); [M+H]+ C43H83N1O8P1	N/A	772.586	32.0629
742.389	7.755	20907540							675	0.810005	Spectral Match to 1-Octadecanoyl-2-octadecenoyl-sn-glycero-3-phosphocholine from NIST14	N/A	810.599	68.2084
742.39	7.115	70964304
742.598	11.47	45358884	[M + H]+	C46H79NO6	Fatty acids	0.971599	N-acyl amines	0.926474
743.398	11.516	125620776	[M + H]+	C34H63O15P	Fatty acids	0.999242	Phosphatidylinositols	0.91796
744.406	8.142	47765264							732	0.677566	Spectral Match to 1-Octadecanoyl-2-octadecenoyl-sn-glycero-3-phosphocholine from NIST14	N/A	810.599	66.1931
744.406	7.357	89247608	[M + Na]+	C42H60NO7P	Fatty acids	0.996916	Glycerophosphocholines	0.795231	607	0.67861	Spectral Match to N-Oleoyl-D-erythro-sphingosylphosphorylcholine from NIST14	CCCCCCCCCCCCC/C=C/[C@H]([C@H](COP(=O)([O-])OCC[N+](C)(C)C)NC(=O)CCCCCCC/C=CCCCCCCCC)O	751.57	7.16406
744.445	9.805	27523430	[M + H]+	C33H63N9O6P2	Fatty acids	0.641122	Phosphosphingolipids	0.882083	940	0.948105	Spectral Match to 1-Stearoyl-2-linoleoyl-sn-glycero-3-phosphocholine from NIST14	CCCCCCCCCCCCCCCCCC(=O)OC[C@H](COP(=O)([O-])OCC[N+](C)(C)C)OC(=O)CCCCCCC/C=CC/C=CCCCCC	786.599	42.1542
744.614	11.902	68047280	[M + H]+	C46H81NO6	Fatty acids	0.85601	Hydroxy bile acids, alcohols and derivatives	0.550512
746.422	6.548	235872480		C42H62NO7P					475	0.750093	Spectral Match to N-Oleoyl-D-erythro-sphingosylphosphorylcholine from NIST14	CCCCCCCCCCCCC/C=C/[C@H]([C@H](COP(=O)([O-])OCC[N+](C)(C)C)NC(=O)CCCCCCC/C=CCCCCCCCC)O	751.57	5.14862
746.461	8.727	47229584	[M + H]+	C29H61N15O4P2	Alkaloids	0.646779	Phosphocholines	0.907511	820	0.950954	Spectral Match to 1-Stearoyl-2-linoleoyl-sn-glycero-3-phosphocholine from NIST14	CCCCCCCCCCCCCCCCCC(=O)OC[C@H](COP(=O)([O-])OCC[N+](C)(C)C)OC(=O)CCCCCCC/C=CC/C=CCCCCC	786.599	40.1387
750.455	6.696	64850804							514	0.959635	Spectral Match to 1-Stearoyl-2-linoleoyl-sn-glycero-3-phosphocholine from NIST14	CCCCCCCCCCCCCCCCCC(=O)OC[C@H](COP(=O)([O-])OCC[N+](C)(C)C)OC(=O)CCCCCCC/C=CC/C=CCCCCC	786.599	36.1438
751.445	3.245	40876292	[M + H]+	C33H62N6O13	Amino acids and Peptides	0.937096	N-acyl amines	0.879872
752.434	6.374	50984868							452	0.947796	Spectral Match to 1-Stearoyl-2-linoleoyl-sn-glycero-3-phosphocholine from NIST14	CCCCCCCCCCCCCCCCCC(=O)OC[C@H](COP(=O)([O-])OCC[N+](C)(C)C)OC(=O)CCCCCCC/C=CC/C=CCCCCC	786.599	34.1645
752.435	7.115	62789168	[M + H]+	C43H62NO8P	Fatty acids	0.997312	Phosphatidylcholines	0.744022	577	0.951146	Spectral Match to 1-Stearoyl-2-linoleoyl-sn-glycero-3-phosphocholine from NIST14	CCCCCCCCCCCCCCCCCC(=O)OC[C@H](COP(=O)([O-])OCC[N+](C)(C)C)OC(=O)CCCCCCC/C=CC/C=CCCCCC	786.599	34.1645
752.471	6.648	118590232	[M + H]+	C44H66NO7P	Fatty acids	0.999194	Glycerophosphocholines	0.944158	513	0.954011	Spectral Match to 1-Oleoyl-2-palmitoyl-sn-glycero-3-phosphocholine from NIST14	CCCCCCCCCCCCCCCC(=O)O[C@H](COC(=O)CCCCCCC/C=CCCCCCCCC)COP(=O)([O-])OCC[N+](C)(C)C	760.584	8.11285
754.45	6.857	67114640							535	0.952164	Spectral Match to 1-Stearoyl-2-linoleoyl-sn-glycero-3-phosphocholine from NIST14	CCCCCCCCCCCCCCCCCC(=O)OC[C@H](COP(=O)([O-])OCC[N+](C)(C)C)OC(=O)CCCCCCC/C=CC/C=CCCCCC	786.599	32.149
755.651	11.879	73998568	[M + H]+	C44H86N2O7	Fatty acids	0.926206	Ceramides	0.963649
756.385	7.51	145382480	[M + H]+	C29H60N9O8P3	Fatty acids	0.861242	Amino acids and derivatives	0.54983	634	0.921547	Spectral Match to 1-Stearoyl-2-linoleoyl-sn-glycero-3-phosphocholine from NIST14	CCCCCCCCCCCCCCCCCC(=O)OC[C@H](COP(=O)([O-])OCC[N+](C)(C)C)OC(=O)CCCCCCC/C=CC/C=CCCCCC	786.599	30.2139
760.402	6.52	28810974	[M + Na]+	C42H60NO8P	Fatty acids	0.542658	Glycerophosphoethanolamines	0.511222	483	0.68019	Spectral Match to N-Oleoyl-D-erythro-sphingosylphosphorylcholine from NIST14	CCCCCCCCCCCCC/C=C/[C@H]([C@H](COP(=O)([O-])OCC[N+](C)(C)C)NC(=O)CCCCCCC/C=CCCCCCCCC)O	751.57	8.83069
760.609	10.775	74750328	[M + H]+	C46H81NO7	Fatty acids	0.940295	N-acyl amines	0.854022
762.417	6.259	101376056	[M + Na]+	C42H62NO8P	Fatty acids	0.997569	Phosphatidylcholines	0.756412	427	0.676047	Spectral Match to N-Oleoyl-D-erythro-sphingosylphosphorylcholine from NIST14	CCCCCCCCCCCCC/C=C/[C@H]([C@H](COP(=O)([O-])OCC[N+](C)(C)C)NC(=O)CCCCCCC/C=CCCCCCCCC)O	751.57	10.8464
766.523	11.012	82843504	[M + H]+	C41H71N3O10	Polyketides	0.986532	Amino acids and derivatives	0.595453
766.619	11.283	31123106	[M + H]+	C45H83NO8	Fatty acids	0.99049	Alkyl glycosides	0.972447
774.453	6.688	44249240	[M + Na]+	C44H66NO7P	Fatty acids	0.98428	Glycerophosphocholines	0.565642	517	0.721433	Spectral Match to N-Oleoyl-D-erythro-sphingosylphosphorylcholine from NIST14	CCCCCCCCCCCCC/C=C/[C@H]([C@H](COP(=O)([O-])OCC[N+](C)(C)C)NC(=O)CCCCCCC/C=CCCCCCCCC)O	751.57	22.8832
774.624	11.253	56175456	[M + H]+	C47H83NO7	Fatty acids	0.922824	N-acyl amines	0.845578
780.552	10.941	81578856	[M + H]+	C44H78NO8P	Fatty acids	0.999982	Phosphatidylcholines	0.92543	3045	0.975774	Spectral Match to 1-Stearoyl-2-linoleoyl-sn-glycero-3-phosphocholine from NIST14	CCCCCCCCCCCCCCCCCC(=O)OC[C@H](COP(=O)([O-])OCC[N+](C)(C)C)OC(=O)CCCCCCC/C=CC/C=CCCCCC	786.599	6.04517
788.64	11.378	103524696	[M + H]+	C48H85NO7	Fatty acids	0.961638	N-acyl amines	0.978365
789.643	11.378	54923260
790.341	3.598	41129680	[M + Na]+	C26H49N13O14	Amino acids and Peptides	0.99911	Oligopeptides	0.755627
794.445	6.414	64473904							462	0.968687	Spectral Match to 1-Stearoyl-2-linoleoyl-sn-glycero-3-phosphocholine from NIST14	CCCCCCCCCCCCCCCCCC(=O)OC[C@H](COP(=O)([O-])OCC[N+](C)(C)C)OC(=O)CCCCCCC/C=CC/C=CCCCCC	786.599	7.84613
794.533	11.179	24615190	[M + H]+	C44H76NO9P	Fatty acids	0.999859	Phosphatidylcholines	0.990006	1147	0.975142	Spectral Match to 1-Stearoyl-2-linoleoyl-sn-glycero-3-phosphocholine from NIST14	CCCCCCCCCCCCCCCCCC(=O)OC[C@H](COP(=O)([O-])OCC[N+](C)(C)C)OC(=O)CCCCCCC/C=CC/C=CCCCCC	786.599	7.93384
796.548	10.815	91524936	[M + H]+	C44H78NO9P	Fatty acids	0.999913	Phosphatidylcholines	0.987661	1083	0.978734	Spectral Match to 1-Stearoyl-2-linoleoyl-sn-glycero-3-phosphocholine from NIST14	CCCCCCCCCCCCCCCCCC(=O)OC[C@H](COP(=O)([O-])OCC[N+](C)(C)C)OC(=O)CCCCCCC/C=CC/C=CCCCCC	786.599	9.94977
796.549	11.496	97318720	[M + H]+	C44H78NO9P	Fatty acids	0.999913	Phosphatidylcholines	0.987384	2147	0.95599	Spectral Match to 1-Stearoyl-2-linoleoyl-sn-glycero-3-phosphocholine from NIST14	CCCCCCCCCCCCCCCCCC(=O)OC[C@H](COP(=O)([O-])OCC[N+](C)(C)C)OC(=O)CCCCCCC/C=CC/C=CCCCCC	786.599	9.95001
798.564	10.925	131516432	[M + H]+	C44H80NO9P	Fatty acids	0.999951	Phosphatidylcholines	0.989648	2069	0.973862	Spectral Match to 1,2-Dilinoleoyl-sn-glycero-3-phosphocholine from NIST14	N/A	782.566	15.9987
798.565	10.698	147523536							2074	0.963223	Spectral Match to 1,2-Dilinoleoyl-sn-glycero-3-phosphocholine from NIST14	N/A	782.566	15.9983
800.639	11.929	87636720	[M + H]+	C49H85NO7	Fatty acids	0.866213	Lipids and lipid-like molecules	0.8064
802.656	11.802	72788448	[M + H]+	C49H87NO7	Fatty acids	0.880143	N-acyl amines	0.978532
804.357	3.919	34677124	[M + Na]+	C27H51N13O14	Amino acids and Peptides	0.999506	Oligopeptides	0.722826
808.57	11.104	143665088	[M + H]+	C49H78NO6P	Fatty acids	0.999898	1-alkyl,2-acylglycero-3-phosphocholines	0.912697	1127	0.966101	Spectral Match to 1-Stearoyl-2-linoleoyl-sn-glycero-3-phosphocholine from NIST14	CCCCCCCCCCCCCCCCCC(=O)OC[C@H](COP(=O)([O-])OCC[N+](C)(C)C)OC(=O)CCCCCCC/C=CC/C=CCCCCC	786.599	21.9708
814.559	10.798	424205376	[M + H]+	C44H80NO10P	Fatty acids	0.999961	Phosphatidylcholines	0.989262	1061	0.952931	Spectral Match to 1-Stearoyl-2-linoleoyl-sn-glycero-3-phosphocholine from NIST14	CCCCCCCCCCCCCCCCCC(=O)OC[C@H](COP(=O)([O-])OCC[N+](C)(C)C)OC(=O)CCCCCCC/C=CC/C=CCCCCC	786.599	27.9608
816.575	11.298	56513740	[M + H]+	C38H83N5O9P2	Fatty acids	0.998654	Glycerophosphocholines	0.918546	1161	0.94243	Spectral Match to 1-Myristoyl-2-stearoyl-sn-glycero-3-phosphocholine from NIST14	CCCCCCCCCCCCCCCCCC(=O)O[C@H](COC(=O)CCCCCCCCCCCCC)COP(=O)([O-])OCC[N+](C)(C)C	734.57	82.0052
820.352	3.388	44627872	[M + H]+	C28H53N9O19	Amino acids and Peptides	0.877053	Peptides	0.951631
826.523	10.762	30328060	[M + H]+	C44H76NO11P	Fatty acids	0.999928	Phosphatidylcholines	0.936018	1064	0.950893	PC(16:2/18:2); [M+H]+ C42H77N1O8P1	N/A	754.539	71.9844
826.523	10.109	43600640							987	0.949745	PC(16:0/18:1); [M+H]+ C42H83N1O8P1	N/A	760.586	65.9374
826.523	9.889	90334000	[M + H]+	C39H73N9O6P2	Fatty acids	0.975789	Phosphosphingolipids	0.986024	945	0.950724	PC(16:2/18:2); [M+H]+ C42H77N1O8P1	N/A	754.539	71.9843
828.538	11.089	49972104		C39H81O16					1101	0.960933	Spectral Match to 1,2-Dilinoleoyl-sn-glycero-3-phosphocholine from NIST14	N/A	782.57	45.9686
828.539	9.677	150008656	[M + H]+	C39H75N9O6P2	Fatty acids	0.983438	Phosphosphingolipids	0.985225	904	0.960849	Spectral Match to 1,2-Dilinoleoyl-sn-glycero-3-phosphocholine from NIST14	N/A	782.57	45.9688
828.539	10.291	66903844	[M + H]+	C44H78NO11P	Fatty acids	0.999959	Phosphatidylcholines	0.961023	979	0.945428	PC(16:2/18:2); [M+H]+ C42H77N1O8P1	N/A	754.539	74.0004
830.555	10.053	187643008	[M + H]+	C39H77N9O6P2	Fatty acids	0.984184	Phosphosphingolipids	0.965651	961	0.972097	Spectral Match to 1,2-Dilinoleoyl-sn-glycero-3-phosphocholine from NIST14	N/A	782.57	47.9843
832.57	10.406	165596944	[M + H]+	C39H79N9O6P2	Fatty acids	0.987497	Phosphosphingolipids	0.960211	1022	0.964084	PC(16:2/18:2); [M+H]+ C42H77N1O8P1	N/A	754.539	78.0312
832.57	11.386	66531440	[M + H]+	C45H78N5O7P	Fatty acids	0.963985	Phosphosphingolipids	0.990988	1166	0.871949	SM(d16:1/24:1); [M+H]+ C45H90N2O6P1	N/A	785.654	46.9165
836.54	10.757	81007264	[M + Na]+	C44H80NO10P	Fatty acids	0.999966	Phosphatidylcholines	0.848838	1081	0.732765	PC(18:2/20:4); [M+H]+ C46H81N1O8P1	N/A	806.57	29.9713
842.518	10.045	59843380	[M + H]+	C51H72NO7P	Fatty acids	0.999563	Glycerophosphocholines	0.922335	981	0.959425	PC(16:2/18:2); [M+H]+ C42H77N1O8P1	N/A	754.539	87.979
842.651	11.112	25103650	[M + H]+	C51H88NO6P	Fatty acids	0.994457	Phosphocholines	0.978373
844.533	10.424	39329280							1039	0.952929	Spectral Match to 1,2-Dilinoleoyl-sn-glycero-3-phosphocholine from NIST14	N/A	782.57	61.9637
846.549	11.876	74328184							1227	0.957568	Spectral Match to 1,2-Dilinoleoyl-sn-glycero-3-phosphocholine from NIST14	N/A	782.57	63.9792
846.549	10.109	126795320	[M + H]+	C51H76NO7P	Fatty acids	0.999866	Glycerophosphocholines	0.973994	966	0.937706	PC(16:2/18:2); [M+H]+ C42H77N1O8P1	N/A	754.539	92.0107
848.565	8.643	417744640	[M + H]+	C51H78NO7P	Fatty acids	0.999907	Glycerophosphocholines	0.985577	782	0.969265	Spectral Match to 1,2-Dilinoleoyl-sn-glycero-3-phosphocholine from NIST14	N/A	782.57	65.995
850.52	9.68	64375760
852.536	10.795	66007780
852.536	10.056	78593288							967	0.704206	Spectral Match to N-Tetracosenoyl-4-sphingenyl-1-O-phosphorylcholine from NIST14	N/A	835.665	16.8714
862.544	10.168	33797832							992	0.954188	PC(18:0/18:1); [M+H]+ C44H87N1O8P1	N/A	788.617	73.9272
862.544	7.728	120708832							669	0.966422	PC(18:0/18:1); [M+H]+ C44H87N1O8P1	N/A	788.617	73.9274
864.56	8.742	209216480							825	0.942879	Spectral Match to 1,2-Dilinoleoyl-sn-glycero-3-phosphocholine from NIST14	N/A	782.57	81.9897
868.53	10.109	37947348
880.555	7.166	116659272							583	0.962702	PC(18:0/18:1); [M+H]+ C44H87N1O8P1	N/A	788.617	91.9377
882.57	6.885	197791264							539	0.971593	PC(18:1/18:1); [M+H]+ C44H85N1O8P1	N/A	786.601	95.9691
903.688	11.04	102870736
917.704	11.363	632469696
931.719	11.7	199815856
939.596	11.519	127665520
939.596	9.856	44105688
